# Supplementary material for: Ethyl 2-amino-1-(4-fluoro­phen­yl)-5-oxo-4,5-di­hydro-1H-pyrrole-3-carboxyl­ate: crystal structure and Hirshfeld surface analysis
Source: Acta Crystallogr E Crystallogr Commun. 2017 Aug 11;73(Pt 9):1336–40. doi: 10.1107/S2056989017011628 (PMC5588575; doi:10.1107/S2056989017011628)
Supplement: Supplementary file 1 [file e-73-01336-sup1.cif]

##############################################################################
#                                                                            #
# This CIF contains the data in a paper accepted for publication in          #
# Acta Crystallographica Section E. It conforms to the requirements of       #
# Notes for Authors for Acta Crystallographica Section E, and has been       #
# peer reviewed under the auspices of the IUCr Commission on Journals.       #
#                                                                            #
# Full details of the Crystallographic Information File format               #
# are given in the paper "The Crystallographic Information File (CIF):       #
# a New Standard Archive File for Crystallography" by S. R. Hall, F. H.      #
# Allen and I. D. Brown [Acta Cryst. (1991), A47, 655-685].                  #
#                                                                            #
# The current version of the core CIF dictionary is obtainable from          #
# ftp://ftp.iucr.org/pub/cif_core.dic.                                       #
#                                                                            #
# Software is freely available for graphical display of the structure(s)     #
# in this CIF. For information consult the CIF software page                 #
# http://www.iucr.org/resources/cif/software.                                #
#                                                                            #
# This file may be used for bona fide research purposes within the           #
# scientific community so long as proper attribution is given to the journal # 
# article from which it was obtained.                                        #
#                                                                            #
##############################################################################
data_global
_audit_creation_method     'PLATON <TABLE ACC> option'
_journal_date_recd_electronic     2017-06-23
_journal_date_accepted     2017-08-08
_journal_name_full     'Acta Crystallographica, Section E'
_journal_year     2017
_journal_volume     73
_journal_issue      9
_journal_page_first     1336
_journal_page_last     1340
_journal_paper_category     GO
_journal_paper_doi     10.1107/S2056989017011628
_journal_coeditor_code     DS2246
_publ_contact_author_name     'Chintan Jotaniya'
_publ_contact_author_address
;
103
X-Ray Lab
Department of Physics,
V.V. Nagar
Anand
Gujarat
India
;
_publ_contact_author_email     'chintan.jotaniya@gmail.com'
_publ_contact_author_fax     ?
_publ_contact_author_phone     '9016836760'
_publ_section_title
;
Ethyl
2-amino-1-(4-fluorophenyl)-5-oxo-4,5-dihydro-1<i>H</i>-pyrrole-3-carboxylate:
crystal structure and Hirshfeld surface analysis
;
loop_
    _publ_author_name
    _publ_author_footnote
    _publ_author_address
    'Patel, U. H.' .
;
Department of Physics
V.V. Nagar
Anand
Gujarat
India
;
    'Jotaniya, Chintan' .
;
103
X-Ray Lab
Department of Physics
V.V. Nagar
Anand
Gujarat
India
;
    'Shah, D. A.' .
;
Organic Synthesis Laboratory
M. G. Science Institute
Ahmedabad
Gujarat
India
;
    'Socha, Bhavesh' .
;
103
X-Ray Lab
Department of Physics
V.V. Nagar
Anand
Gujarat
India
;
_publ_section_synopsis
;
In the title molecule, the central pyrrole ring makes dihedral angles of 9.2(3)
and 67.6(2)\%, respectively, with the ethoxy carbonyl moiety and the
fluorophenyl ring. Supramolecular aggregation is due to off-centric \p--\p
stacking interactions involving screw-related pairs of molecules, which are
further connected by N---H...O and C---H...O interactions,  forming a
sinusoidal pattern
;
data_I
_database_code_depnum_ccdc_archive 'CCDC 1555656'
_chemical_name_systematic
;\
Ethyl 2-amino-1-(4-fluorophenyl)-5-oxo-4,5-dihydro-1<i>H</i>-pyrrole-3-\
carboxylate:
;
_chemical_name_common     ?
_chemical_formula_moiety     'C13 H13 F N2 O3'
_chemical_formula_sum     'C13 H13 F N2 O3'
_chemical_formula_structural     ?
_chemical_formula_iupac     'C13 H13 F N2 O3'
_chemical_formula_weight     264.25
_chemical_melting_point     783.39
_symmetry_cell_setting     orthorhombic
_symmetry_space_group_name_H-M     'P 21 21 21'
_symmetry_space_group_name_Hall     'P 2ac 2ab'
loop_
    _space_group_symop_id
    _space_group_symop_operation_xyz
    1 x,y,z
    2 1/2-x,-y,1/2+z
    3 1/2+x,1/2-y,-z
    4 -x,1/2+y,1/2-z
_cell_length_a     5.5357(16)
_cell_length_b     8.548(2)
_cell_length_c     27.026(7)
_cell_angle_alpha     90
_cell_angle_beta     90
_cell_angle_gamma     90
_cell_volume     1278.9(6)
_cell_formula_units_Z     4
_cell_measurement_reflns_used     7696
_cell_measurement_theta_min     1.5
_cell_measurement_theta_max     28.2
_cell_measurement_temperature     273
_cell_special_details
;
;
_exptl_crystal_description     'Transparent'
_exptl_crystal_colour     colourless
_exptl_crystal_size_max     0.7
_exptl_crystal_size_mid     0.3
_exptl_crystal_size_min     0.2
_exptl_crystal_size_rad     ?
_exptl_crystal_density_diffrn     1.372
_exptl_crystal_density_meas     ?
_exptl_crystal_density_method     'Not Measured'
_exptl_crystal_F_000     552
_exptl_absorpt_coefficient_mu     0.108
_exptl_absorpt_correction_type     multi-scan
_exptl_absorpt_process_details
;
(SADABS; Bruker, 2007)
;
_exptl_absorpt_correction_T_min     0.962
_exptl_absorpt_correction_T_max     0.979
_exptl_special_details
;
;
_diffrn_ambient_temperature     273
_diffrn_radiation_type     'MoK\a'
_diffrn_radiation_wavelength     0.71073
_diffrn_radiation_source     'SEALED TUBE'
_diffrn_radiation_monochromator     Graphite
_diffrn_measurement_device_type     'Bruker SMART APEX CCD'
_diffrn_measurement_method     'Omega-2theta  scan'
_diffrn_detector_area_resol_mean     ?
_diffrn_reflns_number     7696
_diffrn_reflns_av_R_equivalents     0.032
_diffrn_reflns_theta_min     1.507
_diffrn_reflns_theta_max     28.2
_diffrn_reflns_theta_full     25.254
_diffrn_measured_fraction_theta_max     0.963
_diffrn_measured_fraction_theta_full     1.000
_diffrn_reflns_limit_h_min     -7
_diffrn_reflns_limit_h_max     6
_diffrn_reflns_limit_k_min     -10
_diffrn_reflns_limit_k_max     11
_diffrn_reflns_limit_l_min     -34
_diffrn_reflns_limit_l_max     32
_diffrn_reflns_reduction_process
;
;
_diffrn_standards_number     2322
_refine_special_details     ?
_reflns_number_total     2975
_reflns_number_gt     2322
_reflns_threshold_expression     I>2\S(I)
_refine_ls_structure_factor_coef     Fsqd
_refine_ls_matrix_type     full
_refine_ls_R_factor_all     ?
_refine_ls_R_factor_gt     0.075
_refine_ls_wR_factor_gt     ?
_refine_ls_wR_factor_ref     0.148
_refine_ls_goodness_of_fit_ref     1.181
_refine_ls_restrained_S_all     ?
_refine_ls_number_reflns     2975
_refine_ls_number_parameters     173
_refine_ls_number_restraints     0
_refine_ls_number_constraints     ?
_refine_ls_hydrogen_treatment     constr
_refine_ls_weighting_scheme     sigma
_refine_ls_weighting_details     ?
_atom_sites_solution_hydrogens     geom
_atom_sites_solution_primary     ?
_atom_sites_solution_secondary     ?
_refine_ls_shift/su_max     0.006
_refine_ls_shift/su_mean     ?
_refine_diff_density_max     0.229
_refine_diff_density_min     -0.237
_refine_ls_extinction_method     'Not applied'
_refine_ls_extinction_coef     0
_refine_ls_extinction_expression     ?
_refine_ls_abs_structure_details     ?
_refine_ls_abs_structure_Flack     ?
loop_
    _atom_type_symbol
    _atom_type_description
    _atom_type_scat_dispersion_real
    _atom_type_scat_dispersion_imag
    _atom_type_scat_source
    C C 0.0033 0.0016 ' International Tables Vol C Tables 4.2.6.8 and 6.1.1.4'
    H H 0.0000 0.0000 ' International Tables Vol C Tables 4.2.6.8 and 6.1.1.4'
    F F 0.0171 0.0103 ' International Tables Vol C Tables 4.2.6.8 and 6.1.1.4'
    N N 0.0061 0.0033 ' International Tables Vol C Tables 4.2.6.8 and 6.1.1.4'
    O O 0.0106 0.0060 ' International Tables Vol C Tables 4.2.6.8 and 6.1.1.4'
_computing_data_collection
;
APEX2 (Bruker, 2007)
;
_computing_cell_refinement
;
SAINT (Bruker, 2007)
;
_computing_data_reduction
;
SAINT (Bruker, 2007)
;
_computing_structure_solution
;
SHELXS97 (Sheldrick, 2008)
;
_computing_structure_refinement
;
SHELXL2013 (Sheldrick, 2015)
;
_computing_molecular_graphics
;
ORTEP-3 for Windows (Farrugia, 2012)
;
_computing_publication_material
;
publCIF (Westrip, 2010)
;
loop_
    _atom_site_type_symbol
    _atom_site_label
    _atom_site_fract_x
    _atom_site_fract_y
    _atom_site_fract_z
    _atom_site_U_iso_or_equiv
    _atom_site_thermal_displace_type
    _atom_site_calc_flag
    _atom_site_refinement_flags
    _atom_site_occupancy
    _atom_site_disorder_assembly
    _atom_site_disorder_group
    F F14 0.0103(6) 0.1908(3) 0.41628(9) 0.0777(11) Uani . . 1.000 . .
    O O7 -0.3466(5) 0.3868(3) 0.20473(10) 0.0501(9) Uani . . 1.000 . .
    O O16 0.0782(6) 0.1173(4) 0.04855(10) 0.0675(11) Uani . . 1.000 . .
    O O19 0.3634(6) 0.0024(4) 0.09592(11) 0.0665(11) Uani . . 1.000 . .
    N N1 -0.0226(5) 0.2174(3) 0.21258(11) 0.0380(9) Uani . . 1.000 . .
    N N6 0.3131(6) 0.0484(3) 0.19821(11) 0.0449(10) Uani . . 1.000 . .
    C C2 -0.1947(7) 0.3016(4) 0.18607(14) 0.0402(11) Uani . . 1.000 . .
    C C3 -0.1510(8) 0.2676(4) 0.13223(14) 0.0457(12) Uani . . 1.000 . .
    C C4 0.0711(7) 0.1663(4) 0.13244(13) 0.0403(11) Uani . . 1.000 . .
    C C5 0.1342(6) 0.1388(4) 0.18000(13) 0.0351(11) Uani . . 1.000 . .
    C C8 -0.0114(6) 0.2105(4) 0.26584(12) 0.0345(11) Uani . . 1.000 . .
    C C9 0.1786(7) 0.2794(4) 0.29063(14) 0.0420(12) Uani . . 1.000 . .
    C C10 0.1843(8) 0.2732(5) 0.34181(15) 0.0503(12) Uani . . 1.000 . .
    C C11 0.0017(8) 0.1985(5) 0.36617(14) 0.0490(14) Uani . . 1.000 . .
    C C12 -0.1879(8) 0.1282(5) 0.34218(15) 0.0527(16) Uani . . 1.000 . .
    C C13 -0.1941(7) 0.1362(4) 0.29129(14) 0.0437(12) Uani . . 1.000 . .
    C C15 0.1869(8) 0.0873(5) 0.09193(14) 0.0473(12) Uani . . 1.000 . .
    C C17 0.1672(12) 0.0330(8) 0.00528(17) 0.094(2) Uani . . 1.000 . .
    C C18 -0.0234(14) -0.0020(10) -0.0268(2) 0.134(4) Uani . . 1.000 . .
    H H9 0.30124 0.32939 0.27321 0.0506 Uiso . . 1.000 . .
    H H10 0.31042 0.31912 0.35929 0.0606 Uiso . . 1.000 . .
    H H12 -0.30851 0.07676 0.35975 0.0630 Uiso . . 1.000 . .
    H H13 -0.32196 0.09126 0.27406 0.0526 Uiso . . 1.000 . .
    H H31 -0.12308 0.36342 0.11386 0.0551 Uiso . . 1.000 . .
    H H32 -0.28713 0.21277 0.11777 0.0551 Uiso . . 1.000 . .
    H H61 0.40656 -0.00181 0.17837 0.0539 Uiso . . 1.000 . .
    H H62 0.33375 0.04110 0.22967 0.0539 Uiso . . 1.000 . .
    H H171 0.28599 0.09643 -0.01185 0.1126 Uiso . . 1.000 . .
    H H172 0.24516 -0.06313 0.01573 0.1126 Uiso . . 1.000 . .
    H H181 0.03741 -0.05787 -0.05497 0.2012 Uiso . . 1.000 . .
    H H182 -0.09846 0.09335 -0.03758 0.2012 Uiso . . 1.000 . .
    H H183 -0.14019 -0.06545 -0.00986 0.2012 Uiso . . 1.000 . .
loop_
    _atom_site_aniso_label
    _atom_site_aniso_U_11
    _atom_site_aniso_U_22
    _atom_site_aniso_U_33
    _atom_site_aniso_U_12
    _atom_site_aniso_U_13
    _atom_site_aniso_U_23
    F14 0.087(2) 0.109(2) 0.0371(14) 0.006(2) -0.0004(14) 0.0091(13)
    O7 0.0503(16) 0.0487(14) 0.0512(16) 0.0128(15) -0.0068(14) -0.0092(12)
    O16 0.071(2) 0.098(2) 0.0334(15) 0.011(2) -0.0043(14) -0.0106(16)
    O19 0.064(2) 0.084(2) 0.0516(18) 0.017(2) 0.0054(15) -0.0114(16)
    N1 0.0386(17) 0.0400(15) 0.0355(17) 0.0025(15) -0.0067(14) 0.0008(13)
    N6 0.0452(19) 0.0525(18) 0.0371(17) 0.0057(17) 0.0003(15) -0.0050(14)
    C2 0.046(2) 0.0337(18) 0.041(2) 0.0002(19) -0.0057(19) -0.0048(16)
    C3 0.050(2) 0.043(2) 0.044(2) -0.001(2) -0.012(2) -0.0030(17)
    C4 0.042(2) 0.0419(19) 0.037(2) 0.0004(17) -0.0040(17) -0.0021(17)
    C5 0.0337(19) 0.0340(17) 0.0377(19) -0.0045(16) -0.0009(16) -0.0005(15)
    C8 0.034(2) 0.0346(17) 0.0349(19) 0.0072(17) 0.0009(16) -0.0007(14)
    C9 0.042(2) 0.043(2) 0.041(2) -0.008(2) -0.0008(18) 0.0053(16)
    C10 0.045(2) 0.057(2) 0.049(2) 0.000(2) -0.012(2) -0.0007(19)
    C11 0.057(3) 0.059(2) 0.031(2) 0.010(2) 0.000(2) 0.0080(18)
    C12 0.045(2) 0.062(3) 0.051(3) -0.001(2) 0.011(2) 0.011(2)
    C13 0.036(2) 0.045(2) 0.050(2) -0.0025(19) -0.0008(18) -0.0012(18)
    C15 0.048(2) 0.052(2) 0.042(2) -0.006(2) -0.0012(19) -0.0025(18)
    C17 0.091(4) 0.146(5) 0.045(3) 0.017(5) 0.002(3) -0.025(3)
    C18 0.108(6) 0.205(8) 0.090(4) 0.009(6) -0.017(4) -0.078(5)
_geom_special_details
;
 Bond distances, angles etc. have been calculated using the
 rounded fractional coordinates. All su's are estimated
 from the variances of the (full) variance-covariance matrix.
 The cell esds are taken into account in the estimation of
 distances, angles and torsion angles
;
loop_
    _geom_bond_atom_site_label_1
    _geom_bond_atom_site_label_2
    _geom_bond_site_symmetry_1
    _geom_bond_site_symmetry_2
    _geom_bond_distance
    _geom_bond_publ_flag
    F14 C11 . . 1.357(5) yes
    O7 C2 . . 1.221(5) yes
    O16 C15 . . 1.343(5) yes
    O16 C17 . . 1.459(6) yes
    O19 C15 . . 1.222(6) yes
    N1 C2 . . 1.393(5) yes
    N1 C5 . . 1.407(4) yes
    N1 C8 . . 1.442(4) yes
    N6 C5 . . 1.349(5) yes
    C2 C3 . . 1.503(5) no
    C3 C4 . . 1.504(6) no
    C4 C5 . . 1.353(5) no
    C4 C15 . . 1.437(5) no
    N6 H61 . . 0.8600 no
    N6 H62 . . 0.8600 no
    C8 C13 . . 1.378(5) no
    C8 C9 . . 1.379(5) no
    C9 C10 . . 1.385(6) no
    C10 C11 . . 1.365(6) no
    C11 C12 . . 1.372(6) no
    C12 C13 . . 1.378(6) no
    C17 C18 . . 1.398(9) no
    C3 H31 . . 0.9700 no
    C3 H32 . . 0.9700 no
    C9 H9 . . 0.9300 no
    C10 H10 . . 0.9300 no
    C12 H12 . . 0.9300 no
    C13 H13 . . 0.9300 no
    C17 H171 . . 0.9700 no
    C17 H172 . . 0.9700 no
    C18 H181 . . 0.9600 no
    C18 H182 . . 0.9600 no
    C18 H183 . . 0.9600 no
loop_
    _geom_angle_atom_site_label_1
    _geom_angle_atom_site_label_2
    _geom_angle_atom_site_label_3
    _geom_angle_site_symmetry_1
    _geom_angle_site_symmetry_2
    _geom_angle_site_symmetry_3
    _geom_angle
    _geom_angle_publ_flag
    C15 O16 C17 . . . 117.0(4) yes
    C2 N1 C5 . . . 110.3(3) yes
    C2 N1 C8 . . . 124.4(3) yes
    C5 N1 C8 . . . 125.4(3) yes
    O7 C2 N1 . . . 124.5(3) yes
    O7 C2 C3 . . . 128.7(4) yes
    N1 C2 C3 . . . 106.7(3) yes
    C2 C3 C4 . . . 103.8(3) no
    C3 C4 C5 . . . 108.4(3) no
    C3 C4 C15 . . . 129.2(3) no
    C5 C4 C15 . . . 121.8(3) no
    N1 C5 N6 . . . 119.9(3) yes
    N1 C5 C4 . . . 110.6(3) yes
    N6 C5 C4 . . . 129.5(3) yes
    C5 N6 H62 . . . 120.00 no
    H61 N6 H62 . . . 120.00 no
    C5 N6 H61 . . . 120.00 no
    C9 C8 C13 . . . 120.9(3) no
    N1 C8 C13 . . . 119.1(3) yes
    N1 C8 C9 . . . 120.0(3) yes
    C8 C9 C10 . . . 119.1(4) no
    C9 C10 C11 . . . 118.9(4) no
    F14 C11 C10 . . . 118.6(4) yes
    F14 C11 C12 . . . 118.5(4) yes
    C10 C11 C12 . . . 122.9(4) no
    C11 C12 C13 . . . 118.0(4) no
    C8 C13 C12 . . . 120.2(4) no
    O16 C15 O19 . . . 123.3(4) yes
    O16 C15 C4 . . . 112.1(4) yes
    O19 C15 C4 . . . 124.7(4) yes
    O16 C17 C18 . . . 110.4(5) yes
    C2 C3 H31 . . . 111.00 no
    C2 C3 H32 . . . 111.00 no
    C4 C3 H31 . . . 111.00 no
    C4 C3 H32 . . . 111.00 no
    H31 C3 H32 . . . 109.00 no
    C8 C9 H9 . . . 120.00 no
    C10 C9 H9 . . . 120.00 no
    C9 C10 H10 . . . 121.00 no
    C11 C10 H10 . . . 121.00 no
    C11 C12 H12 . . . 121.00 no
    C13 C12 H12 . . . 121.00 no
    C8 C13 H13 . . . 120.00 no
    C12 C13 H13 . . . 120.00 no
    O16 C17 H171 . . . 110.00 no
    O16 C17 H172 . . . 110.00 no
    C18 C17 H171 . . . 110.00 no
    C18 C17 H172 . . . 110.00 no
    H171 C17 H172 . . . 108.00 no
    C17 C18 H181 . . . 109.00 no
    C17 C18 H182 . . . 109.00 no
    C17 C18 H183 . . . 109.00 no
    H181 C18 H182 . . . 109.00 no
    H181 C18 H183 . . . 109.00 no
    H182 C18 H183 . . . 109.00 no
loop_
    _geom_torsion_atom_site_label_1
    _geom_torsion_atom_site_label_2
    _geom_torsion_atom_site_label_3
    _geom_torsion_atom_site_label_4
    _geom_torsion_site_symmetry_1
    _geom_torsion_site_symmetry_2
    _geom_torsion_site_symmetry_3
    _geom_torsion_site_symmetry_4
    _geom_torsion
    _geom_torsion_publ_flag
    C17 O16 C15 O19 . . . . 5.0(7) no
    C17 O16 C15 C4 . . . . -174.9(4) no
    C15 O16 C17 C18 . . . . 144.6(5) no
    C5 N1 C2 O7 . . . . -176.3(3) no
    C8 N1 C2 O7 . . . . 4.7(5) no
    C5 N1 C2 C3 . . . . 2.9(4) no
    C5 N1 C8 C9 . . . . 69.1(4) no
    C2 N1 C8 C13 . . . . 67.1(4) no
    C5 N1 C8 C13 . . . . -111.7(4) no
    C2 N1 C5 N6 . . . . -179.2(3) no
    C8 N1 C5 N6 . . . . -0.2(5) no
    C2 N1 C5 C4 . . . . -0.7(4) no
    C8 N1 C5 C4 . . . . 178.3(3) no
    C2 N1 C8 C9 . . . . -112.1(4) no
    C8 N1 C2 C3 . . . . -176.1(3) no
    O7 C2 C3 C4 . . . . 175.4(4) no
    N1 C2 C3 C4 . . . . -3.8(4) no
    C2 C3 C4 C5 . . . . 3.5(4) no
    C2 C3 C4 C15 . . . . 174.4(4) no
    C3 C4 C5 N6 . . . . 176.4(3) no
    C15 C4 C5 N1 . . . . -173.6(3) no
    C15 C4 C5 N6 . . . . 4.7(6) no
    C3 C4 C15 O16 . . . . 2.6(6) no
    C3 C4 C5 N1 . . . . -1.9(4) no
    C3 C4 C15 O19 . . . . -177.3(4) no
    C5 C4 C15 O16 . . . . 172.5(4) no
    C5 C4 C15 O19 . . . . -7.4(7) no
    N1 C8 C9 C10 . . . . 179.2(3) no
    C13 C8 C9 C10 . . . . 0.0(5) no
    N1 C8 C13 C12 . . . . -179.9(3) no
    C9 C8 C13 C12 . . . . -0.7(5) no
    C8 C9 C10 C11 . . . . 0.2(6) no
    C9 C10 C11 C12 . . . . 0.3(7) no
    C9 C10 C11 F14 . . . . 179.0(4) no
    F14 C11 C12 C13 . . . . -179.7(4) no
    C10 C11 C12 C13 . . . . -1.0(7) no
    C11 C12 C13 C8 . . . . 1.2(6) no
loop_
    _geom_hbond_atom_site_label_D
    _geom_hbond_atom_site_label_H
    _geom_hbond_atom_site_label_A
    _geom_hbond_site_symmetry_A
    _geom_hbond_distance_DH
    _geom_hbond_distance_HA
    _geom_hbond_distance_DA
    _geom_hbond_angle_DHA
    _geom_hbond_publ_flag
    N6 H61 O19 . 0.86 2.2400 2.806(4) 123 yes
    N6 H62 O7 4_545 0.86 2.2100 2.970(4) 147 yes
    C13 H13 O7 4_445 0.93 2.6000 3.320(5) 135 yes
    C17 H172 O19 . 0.97 2.3300 2.692(6) 101 no
_iucr_refine_instructions_details
;
;
