# Supplementary material for: Ethyl 2-amino-1-(4-fluoro­phen­yl)-5-oxo-4,5-di­hydro-1H-pyrrole-3-carboxyl­ate: crystal structure and Hirshfeld surface analysis
Source: Acta Crystallogr E Crystallogr Commun. 2017 Aug 11;73(Pt 9):1336–40. doi: 10.1107/S2056989017011628 (PMC5588575; doi:10.1107/S2056989017011628)
Supplement: Supplementary file 2 [file e-73-01336-Isup2.hkl]

#
# h,k,l, Fc-squared, Fo-squared, sigma(Fo-squared), status flag
#
data_I
_shelx_title ' 2em in P2(1)2(1)2(1)'
_shelx_refln_list_code          4
_shelx_F_calc_maximum      120.93
_exptl_crystal_F_000       552.00
_reflns_d_resolution_high  0.7510

loop_
 _space_group_symop_operation_xyz
 'x, y, z'
 '-x+1/2, -y, z+1/2'
 '-x, y+1/2, -z+1/2'
 'x+1/2, -y+1/2, -z'

_cell_length_a     5.5357
_cell_length_b     8.5481
_cell_length_c    27.0261
_cell_angle_alpha  90.000
_cell_angle_beta   90.000
_cell_angle_gamma  90.000

_shelx_F_squared_multiplier     1.000

loop_
 _refln_index_h
 _refln_index_k
 _refln_index_l
 _refln_F_squared_calc
 _refln_F_squared_meas
 _refln_F_squared_sigma
 _refln_observed_status
   2   0   0         33.77         30.56         3.44 o
   4   0   0          7.24         13.39         3.66 o
   6   0   0        506.88        522.82        24.10 o
   1   1   0       7289.63       8054.53        85.55 o
   2   1   0        640.79        721.24        13.42 o
   3   1   0        411.09        403.46         7.94 o
   4   1   0         23.67         22.80         2.60 o
   5   1   0        100.03        102.64         9.64 o
   6   1   0         29.62         36.89         5.71 o
   7   1   0          0.15          2.31         3.97 o
   0   2   0       3276.79       3835.86        41.93 o
   1   2   0       9743.55      10629.94       110.69 o
   2   2   0       1093.04       1235.40        15.85 o
   3   2   0          1.20          4.61         1.17 o
   4   2   0        316.13        248.06         9.79 o
   5   2   0         27.24         32.77         4.61 o
   6   2   0         51.97         74.05        10.29 o
   7   2   0          2.54          8.99         4.75 o
   1   3   0        518.97        502.08         6.94 o
   2   3   0        414.66        412.78        12.87 o
   3   3   0        324.86        323.71        10.08 o
   4   3   0         50.19         54.23         5.42 o
   5   3   0          5.49          7.72         2.76 o
   6   3   0         10.41         10.23         3.78 o
   0   4   0         14.68         17.33         1.85 o
   1   4   0       1526.50       1519.10        15.56 o
   2   4   0        134.74        120.50        10.68 o
   3   4   0       1021.22        952.31        20.46 o
   4   4   0         94.59         89.03         7.04 o
   5   4   0          0.72          1.94         2.95 o
   6   4   0         17.38         24.63         5.00 o
   1   5   0         13.69          8.98         2.16 o
   2   5   0        123.34        123.09         5.21 o
   3   5   0         12.54         16.57         5.72 o
   4   5   0        120.17        115.59         8.13 o
   5   5   0          0.03          3.13         2.54 o
   6   5   0         36.63         30.40         5.90 o
   0   6   0          4.30          8.68         1.90 o
   1   6   0         19.26         23.21         2.59 o
   3   6   0       1622.20       1476.58        36.26 o
   4   6   0          1.71          2.15         5.13 o
   5   6   0          1.87          6.88         3.30 o
   6   6   0         17.52         24.55         7.43 o
   1   7   0          0.02          1.73         1.64 o
   2   7   0         60.73         57.12         4.37 o
   3   7   0        131.42        111.15         8.48 o
   4   7   0         37.11         38.77         5.01 o
   0   8   0         22.59         30.02         6.86 o
   1   8   0          9.31         13.67         2.85 o
   2   8   0         39.44         51.34         7.41 o
   3   8   0        134.98        140.65         6.93 o
   4   8   0         62.37         55.21         6.19 o
   5   8   0          9.75         19.08         9.41 o
   1   9   0          2.98          4.49         2.28 o
   2   9   0          0.49          6.13         2.75 o
   3   9   0          0.44          6.67         3.10 o
   4   9   0          9.86         12.72         4.17 o
   0  10   0         18.64         12.55         5.91 o
   1  10   0          5.13         14.44         4.79 o
   2  10   0          8.00         11.58         3.81 o
   3  10   0          4.84          5.94         4.17 o
   1  11   0          6.76          4.11         6.54 o
   1   0   1      11854.08      13670.55       180.84 o
   2   0   1         63.62         67.04         4.80 o
   3   0   1        160.47        165.87         7.34 o
   4   0   1         13.27         21.35         4.92 o
   5   0   1        369.33        362.16        22.23 o
   6   0   1          0.97          1.42         2.51 o
   7   0   1          0.46         -0.50         3.55 o
  -7   1   1          9.12         18.65         5.28 o
  -6   1   1         20.48         20.76         4.47 o
  -5   1   1          6.28          6.76         2.33 o
  -4   1   1        455.81        456.45         9.61 o
  -3   1   1         28.86         41.44         7.09 o
  -2   1   1        829.48        894.64        15.62 o
  -1   1   1        917.32       1015.93        12.80 o
   0   1   1        317.26        343.18         9.18 o
   1   1   1        914.65        997.95        14.78 o
   2   1   1        831.63        889.09        11.84 o
   3   1   1         28.80         32.91         2.52 o
   4   1   1        455.63        436.13         9.45 o
   5   1   1          6.11          3.11         2.76 o
   6   1   1         20.72         19.28         4.35 o
   7   1   1          9.04         13.42         4.79 o
  -7   2   1         13.54         13.76         7.91 o
  -6   2   1         10.43         12.04         5.13 o
  -5   2   1        295.95        269.97        10.53 o
  -4   2   1        133.36        111.33         6.01 o
  -3   2   1        238.18        239.81         9.80 o
  -2   2   1        388.03        440.98        15.33 o
  -1   2   1      14623.26      15718.15       141.47 o
   0   2   1       5824.02       6056.82        45.95 o
   1   2   1      14615.24      15816.52       163.90 o
   2   2   1        385.94        438.75         8.37 o
   3   2   1        236.88        241.94         5.54 o
   4   2   1        134.92        113.95         6.14 o
   5   2   1        296.18        283.97        10.83 o
   6   2   1         10.63         11.94         5.11 o
   7   2   1         13.43         14.91         9.05 o
  -6   3   1         21.24         22.40         4.74 o
  -5   3   1        104.71        103.57         7.74 o
  -4   3   1         12.26          9.42         4.86 o
  -3   3   1        250.44        253.91         8.77 o
  -2   3   1        202.17        188.06         5.47 o
  -1   3   1         81.10         77.33         2.23 o
   0   3   1       1993.42       1990.33        16.77 o
   1   3   1         81.11         76.45         2.36 o
   2   3   1        200.70        183.82         6.68 o
   3   3   1        248.56        279.37         9.21 o
   4   3   1         12.26         11.37         2.95 o
   5   3   1        105.05        117.59         8.28 o
   6   3   1         21.24         20.16         8.69 o
   7   3   1          0.46          5.34         6.19 o
  -6   4   1          1.59          4.95         3.22 o
  -5   4   1         25.62         23.68         4.50 o
  -4   4   1        125.84        124.29         9.20 o
  -3   4   1         67.27         87.79         6.21 o
  -2   4   1       3151.94       3111.84        38.42 o
  -1   4   1         50.55         51.58         2.16 o
   0   4   1         22.05         32.02         1.61 o
   1   4   1         50.35         49.00         2.20 o
   2   4   1       3157.56       3180.39        38.64 o
   3   4   1         66.86         77.16         7.52 o
   4   4   1        126.42        123.12         7.54 o
   5   4   1         25.51         26.55         4.54 o
   6   4   1          1.56          5.51         3.37 o
  -6   5   1          6.60         11.01         5.45 o
  -5   5   1          9.84         12.11         3.88 o
  -4   5   1         33.93         37.12         6.51 o
  -3   5   1        155.61        135.29        10.45 o
  -2   5   1         32.66         31.79         4.40 o
  -1   5   1        720.20        682.44        11.12 o
   0   5   1          7.44          9.90         1.23 o
   1   5   1        723.38        668.72         8.80 o
   2   5   1         32.88         32.79         3.49 o
   3   5   1        155.36        134.34         8.66 o
   4   5   1         33.89         37.97         5.33 o
   5   5   1          9.91         11.86         3.77 o
   6   5   1          6.63          9.23         4.38 o
  -6   6   1          0.14          0.85         4.99 o
  -5   6   1          3.80          4.42         2.63 o
  -4   6   1         85.50         86.18         6.58 o
  -3   6   1         20.90         30.38         4.05 o
  -2   6   1        538.27        456.91         9.60 o
  -1   6   1          3.74          3.60         1.60 o
   0   6   1          2.53          0.62         0.99 o
   1   6   1          3.81          2.14         1.60 o
   2   6   1        536.26        455.81        13.55 o
   3   6   1         21.02         22.64         3.65 o
   4   6   1         85.60         73.89         7.31 o
   5   6   1          3.74          1.79         3.44 o
   6   6   1          0.15          0.02         3.33 o
  -5   7   1         10.11         14.19         4.84 o
  -4   7   1         21.99         27.27         4.33 o
  -3   7   1         22.67         23.42         3.35 o
  -2   7   1         17.02         25.39         3.53 o
  -1   7   1         61.47         61.78         4.11 o
   0   7   1         20.52         18.89         2.45 o
   1   7   1         61.62         59.78         4.99 o
   2   7   1         16.82         25.20         3.03 o
   3   7   1         22.61         23.55         3.54 o
   4   7   1         21.90         25.14         4.20 o
   5   7   1         10.24         13.42         3.97 o
  -5   8   1          5.53         17.65         9.09 o
  -4   8   1         58.60         51.23         7.67 o
  -3   8   1         49.42         38.04         5.42 o
  -2   8   1        182.67        176.44         6.60 o
  -1   8   1         19.51         18.89         3.05 o
   0   8   1         81.95         80.26         7.05 o
   1   8   1         19.72         21.94         3.29 o
   2   8   1        182.47        178.42         6.82 o
   3   8   1         49.58         50.57         9.21 o
   4   8   1         58.41         41.94         5.47 o
   5   8   1          5.55         15.42         5.65 o
  -4   9   1          1.32         12.91         5.10 o
  -3   9   1          1.79          6.35         3.25 o
  -2   9   1         42.97         26.71         8.29 o
  -1   9   1          1.83          4.68         2.46 o
   0   9   1          1.10         -0.96         2.58 o
   1   9   1          1.79          7.04         2.53 o
   2   9   1         43.08         45.09         6.68 o
   3   9   1          1.78          4.97         4.06 o
   4   9   1          1.33         11.05         4.12 o
  -3  10   1         10.07         12.49         5.07 o
  -2  10   1          9.15         14.75         3.96 o
  -1  10   1         11.39         16.60         4.76 o
   0  10   1          0.02         -2.80         2.80 o
   1  10   1         11.37          8.24         4.23 o
   2  10   1          9.16          4.12         3.23 o
   3  10   1         10.01         17.95         5.40 o
  -1  11   1         11.35          3.64         6.19 o
   0  11   1          1.24          0.13         4.12 o
   1  11   1         11.29         11.83         7.42 o
   0   0   2       6433.32       5830.22        78.24 o
   1   0   2       1050.04       1209.36        17.73 o
   2   0   2       1484.53       1762.86        26.49 o
   3   0   2        211.95        215.46         6.86 o
   4   0   2          6.81         10.95         2.03 o
   5   0   2          1.45          3.31         2.00 o
   6   0   2        158.11        163.41         9.82 o
   7   0   2          1.85         -0.19         3.85 o
  -7   1   2          1.40          2.88         5.95 o
  -6   1   2         67.51         64.15         7.11 o
  -5   1   2        167.71        160.41         7.67 o
  -4   1   2        181.20        185.95         7.93 o
  -3   1   2         88.22         89.68         3.87 o
  -2   1   2        132.58        127.53         4.30 o
  -1   1   2        313.82        303.43         5.18 o
   0   1   2       1114.40       1349.55        18.58 o
   1   1   2        318.81        301.08         4.47 o
   2   1   2        132.34        135.10         3.39 o
   3   1   2         87.13         88.87         3.31 o
   4   1   2        181.99        179.46        14.35 o
   5   1   2        166.99        148.66        14.33 o
   6   1   2         67.42         88.87        12.28 o
   7   1   2          1.46          5.67         4.53 o
  -7   2   2         28.81         29.68         9.59 o
  -6   2   2         50.86         40.45         7.43 o
  -5   2   2         65.00         54.29         5.68 o
  -4   2   2         64.51         64.82        11.08 o
  -3   2   2         18.17         20.87         2.89 o
  -2   2   2       1402.69       1497.94        20.27 o
  -1   2   2       5569.17       6088.87        50.87 o
   0   2   2       8417.87       9012.88        73.63 o
   1   2   2       5580.35       5978.55        70.95 o
   2   2   2       1402.59       1533.26        22.91 o
   3   2   2         17.64         18.02         1.68 o
   4   2   2         64.57         69.54         6.63 o
   5   2   2         65.02         67.36         6.36 o
   6   2   2         50.95         50.83         6.15 o
   7   2   2         28.63         30.75        11.91 o
  -6   3   2         49.02         47.52         6.28 o
  -5   3   2         42.46         44.93         5.55 o
  -4   3   2        102.10         97.57         6.69 o
  -3   3   2         93.52         91.51         5.12 o
  -2   3   2        108.28        105.16         4.02 o
  -1   3   2        165.99        176.75         5.52 o
   0   3   2       1693.58       1768.30        15.23 o
   1   3   2        167.07        181.02         4.21 o
   2   3   2        109.01        105.28         3.35 o
   3   3   2         93.16         94.34         5.66 o
   4   3   2        101.86         81.95         6.51 o
   5   3   2         42.29         46.78         8.87 o
   6   3   2         49.16         48.42         6.36 o
   7   3   2         15.64          9.94         7.38 o
  -6   4   2          0.56          9.83         5.08 o
  -5   4   2         11.58         11.22         3.24 o
  -4   4   2        144.73        130.01         7.22 o
  -3   4   2         28.90         39.77         8.79 o
  -2   4   2        562.92        567.64        15.76 o
  -1   4   2        907.89        859.33        10.08 o
   0   4   2          5.82          5.37         0.93 o
   1   4   2        908.20        873.58        11.35 o
   2   4   2        561.17        563.26         8.41 o
   3   4   2         28.99         36.46         4.53 o
   4   4   2        144.68        132.58         7.51 o
   5   4   2         11.96         17.46         3.93 o
   6   4   2          0.60          0.80         3.28 o
  -6   5   2          7.32         11.50         4.63 o
  -5   5   2         20.90         25.59         4.63 o
  -4   5   2         49.24         50.27         5.72 o
  -3   5   2         31.52         29.86         3.67 o
  -2   5   2        174.88        172.11         6.23 o
  -1   5   2         37.17         31.53         2.84 o
   0   5   2          0.01          0.75         0.88 o
   1   5   2         36.54         33.13         2.12 o
   2   5   2        174.56        166.26        10.89 o
   3   5   2         31.33         27.22         8.53 o
   4   5   2         48.72         49.97         6.03 o
   5   5   2         20.71         21.30         4.78 o
   6   5   2          7.24          4.26         3.57 o
  -6   6   2          5.31          4.12         4.36 o
  -5   6   2         14.71         20.82         8.01 o
  -4   6   2         12.69         20.84         3.64 o
  -3   6   2        746.73        626.49        15.78 o
  -2   6   2          9.82         11.67         2.92 o
  -1   6   2        119.90        117.30         4.35 o
   0   6   2         33.89         39.13         3.23 o
   1   6   2        120.10        113.86         4.44 o
   2   6   2          9.78         11.79         2.41 o
   3   6   2        746.37        610.81        17.07 o
   4   6   2         12.63         17.81         3.95 o
   5   6   2         14.84         17.20         4.64 o
   6   6   2          5.26         12.44         7.14 o
  -5   7   2          0.31          2.98         4.03 o
  -4   7   2         34.53         45.55         5.23 o
  -3   7   2         40.78         45.38         4.28 o
  -2   7   2         96.12         88.34         6.54 o
  -1   7   2         10.86         14.61         3.30 o
   0   7   2         17.16         17.76         2.14 o
   1   7   2         10.80         12.87         2.33 o
   2   7   2         95.79         96.38         5.28 o
   3   7   2         40.43         45.43         4.86 o
   4   7   2         34.39         48.26         5.54 o
   5   7   2          0.32          4.08         3.31 o
  -4   8   2         43.32         40.75         7.04 o
  -3   8   2         69.66         63.48         7.72 o
  -2   8   2         12.51         17.65         3.40 o
  -1   8   2         16.83         21.04         3.43 o
   0   8   2          2.23          3.68         3.00 o
   1   8   2         16.91         21.65         3.27 o
   2   8   2         12.53         15.94         3.40 o
   3   8   2         69.43         76.25         6.52 o
   4   8   2         43.24         37.67         6.61 o
   5   8   2          3.93         10.76         5.41 o
  -4   9   2          3.53         18.04         5.54 o
  -3   9   2         15.20         13.59         3.28 o
  -2   9   2          4.22          0.40         2.34 o
  -1   9   2         15.33         29.58         4.17 o
   0   9   2         11.03         12.35         6.88 o
   1   9   2         15.25         18.75         4.40 o
   2   9   2          4.13          6.39         2.76 o
   3   9   2         15.24         12.23         9.07 o
   4   9   2          3.54         17.15         4.66 o
  -3  10   2          1.41          6.68         6.79 o
  -2  10   2         10.21         11.51         3.67 o
  -1  10   2         29.26         30.97         5.73 o
   0  10   2          1.97          5.82         3.50 o
   1  10   2         29.35         27.64         5.60 o
   2  10   2         10.25         21.54         4.40 o
   3  10   2          1.42          9.87         4.67 o
  -1  11   2          8.09          6.59         6.73 o
   0  11   2          0.29          6.72         4.41 o
   1  11   2          8.06          4.08         6.87 o
   1   0   3        709.29        748.53        16.81 o
   2   0   3        279.42        302.78        11.92 o
   3   0   3         26.00         31.22         3.17 o
   4   0   3         77.28         89.44         4.38 o
   5   0   3         11.07          7.37         3.72 o
   6   0   3         16.49         17.99         4.02 o
   7   0   3          5.22          8.28         6.33 o
  -7   1   3         13.37         25.45         8.49 o
  -6   1   3         39.04         48.15         6.22 o
  -5   1   3        136.06        124.88         6.79 o
  -4   1   3        108.44        112.29         5.77 o
  -3   1   3        267.95        256.07         6.60 o
  -2   1   3        691.89        703.41        10.84 o
  -1   1   3       1803.12       1921.23        17.24 o
   0   1   3          6.01          3.73         1.00 o
   1   1   3       1808.81       1898.21        21.64 o
   2   1   3        693.18        694.94        10.08 o
   3   1   3        266.64        263.23         5.99 o
   4   1   3        108.10        106.19         4.63 o
   5   1   3        136.46        124.44         8.69 o
   6   1   3         38.54         43.74         6.09 o
   7   1   3         13.40         25.28         5.84 o
  -7   2   3         16.62         18.72         7.64 o
  -6   2   3          9.30         10.58         4.92 o
  -5   2   3        203.40        176.47         8.25 o
  -4   2   3         50.50         44.52         5.63 o
  -3   2   3         36.77         37.07         4.63 o
  -2   2   3        189.24        196.98         5.28 o
  -1   2   3       5746.42       6182.25        52.06 o
   0   2   3       2653.03       3015.67        28.80 o
   1   2   3       5767.37       6254.49        80.98 o
   2   2   3        190.78        197.94         3.81 o
   3   2   3         36.79         37.42         2.21 o
   4   2   3         50.63         48.53         5.03 o
   5   2   3        202.47        168.34         8.37 o
   6   2   3          9.38         12.80         3.47 o
   7   2   3         16.76         28.29         6.65 o
  -6   3   3          9.97          7.45         4.80 o
  -5   3   3         75.31         64.17         6.34 o
  -4   3   3         30.75         30.79         4.19 o
  -3   3   3         40.26         47.92         4.40 o
  -2   3   3        967.89       1035.85        12.42 o
  -1   3   3       1089.75       1086.83        11.88 o
   0   3   3         34.30         41.06         1.65 o
   1   3   3       1090.25       1090.96        12.20 o
   2   3   3        965.38       1020.71        17.03 o
   3   3   3         39.94         44.03         6.22 o
   4   3   3         30.61         26.05         4.10 o
   5   3   3         75.83         63.13         6.59 o
   6   3   3         10.13          3.26         6.25 o
   7   3   3          3.70          4.32         6.55 o
  -6   4   3          5.99          8.84         5.10 o
  -5   4   3          3.09          6.87         3.03 o
  -4   4   3        359.33        323.65        11.43 o
  -3   4   3          9.81         14.21         2.77 o
  -2   4   3       1730.15       1638.06        23.14 o
  -1   4   3       1313.21       1417.57        14.75 o
   0   4   3         64.76         56.93         2.19 o
   1   4   3       1307.52       1414.05        18.85 o
   2   4   3       1736.53       1643.49        41.60 o
   3   4   3         10.11          9.58         5.03 o
   4   4   3        357.60        327.25        11.96 o
   5   4   3          3.05          7.11         2.99 o
   6   4   3          6.02         10.05         4.15 o
  -6   5   3          6.18         13.02         4.61 o
  -5   5   3          5.12         10.66         3.10 o
  -4   5   3         88.07         78.34         5.79 o
  -3   5   3         22.63         22.33         3.30 o
  -2   5   3        119.78        117.39         4.48 o
  -1   5   3        229.13        196.68         7.05 o
   0   5   3          6.06          4.42         1.06 o
   1   5   3        228.53        202.98         4.39 o
   2   5   3        120.68        110.34         5.01 o
   3   5   3         22.64         20.88         3.80 o
   4   5   3         88.18         78.84         7.25 o
   5   5   3          5.14          6.86         3.15 o
   6   5   3          6.28          3.51         3.81 o
  -5   6   3          1.55          6.28         3.65 o
  -4   6   3          0.56          2.57         2.64 o
  -3   6   3        195.01        178.35         6.97 o
  -2   6   3        108.15         84.27         5.36 o
  -1   6   3          2.84          0.99         1.49 o
   0   6   3         79.95         78.30         3.16 o
   1   6   3          2.85          4.66         1.32 o
   2   6   3        108.63        100.88         5.89 o
   3   6   3        195.48        173.32        18.43 o
   4   6   3          0.62          4.64         2.96 o
   5   6   3          1.49         -1.50         2.89 o
   6   6   3          4.70          3.82         6.06 o
  -5   7   3         17.40         12.55         4.79 o
  -4   7   3          4.98          6.45         3.10 o
  -3   7   3          4.28         10.78         3.79 o
  -2   7   3         56.17         51.82         4.15 o
  -1   7   3         24.79         30.66         3.17 o
   0   7   3         20.66         19.39         2.28 o
   1   7   3         25.06         28.93         3.64 o
   2   7   3         56.50         58.64         6.09 o
   3   7   3          4.21          2.41         2.44 o
   4   7   3          4.94          5.51         3.40 o
   5   7   3         17.49         14.96         4.89 o
  -4   8   3         46.73         33.52         6.39 o
  -3   8   3         17.18         15.86         3.91 o
  -2   8   3        142.62        141.97         6.43 o
  -1   8   3         14.63         18.32         3.18 o
   0   8   3          2.26          0.41         2.79 o
   1   8   3         14.51         18.71         3.26 o
   2   8   3        142.45        137.13         7.68 o
   3   8   3         17.32         19.34         3.71 o
   4   8   3         46.74         30.23         8.26 o
   5   8   3         13.76         27.24         6.56 o
  -4   9   3          6.12          6.51         4.24 o
  -3   9   3          7.99          8.19         2.93 o
  -2   9   3         29.33         25.72         3.93 o
  -1   9   3          9.94         17.14         4.56 o
   0   9   3          0.05          1.50         2.78 o
   1   9   3          9.80          9.98         3.80 o
   2   9   3         29.45         24.38         4.00 o
   3   9   3          8.04          3.73         5.11 o
   4   9   3          6.08          7.50         4.39 o
  -3  10   3          3.87         12.99         5.29 o
  -2  10   3         10.16         14.90         3.93 o
  -1  10   3         37.79         27.97         5.65 o
   0  10   3         25.89         28.81         5.42 o
   1  10   3         37.70         37.71         6.43 o
   2  10   3         10.27          8.95         3.64 o
   3  10   3          3.88         10.16         4.88 o
  -1  11   3          2.75          4.32         6.31 o
   0  11   3          0.66          0.83         6.07 o
   1  11   3          2.77          6.07         7.77 o
   0   0   4        376.19        419.60         5.69 o
   1   0   4       1838.81       1938.73        27.77 o
   2   0   4         11.33         16.80         2.13 o
   3   0   4        139.83        139.34         5.52 o
   4   0   4         81.32         81.62         4.39 o
   5   0   4          4.54          9.76         3.04 o
   6   0   4          1.47          3.23         2.83 o
   7   0   4          7.47          8.20         6.51 o
  -7   1   4          4.85         11.62         6.70 o
  -6   1   4         35.11         33.32         5.27 o
  -5   1   4         25.60         26.16         3.87 o
  -4   1   4        136.38        132.21         5.52 o
  -3   1   4       1096.57       1128.04        20.19 o
  -2   1   4        449.18        434.03        12.13 o
  -1   1   4         15.34         16.75         1.28 o
   0   1   4        760.58        898.21         9.63 o
   1   1   4         15.62         18.99         1.30 o
   2   1   4        449.93        418.97         7.18 o
   3   1   4       1093.42       1118.47        16.10 o
   4   1   4        137.92        142.31         6.55 o
   5   1   4         25.46         21.52         3.79 o
   6   1   4         35.21         37.55         7.80 o
   7   1   4          4.83          2.94         5.99 o
  -5   2   4          2.33          6.85         2.64 o
  -4   2   4         49.31         50.34         4.61 o
  -3   2   4        160.79        174.82         5.57 o
  -2   2   4         56.70         54.28         2.95 o
  -1   2   4        727.36        743.43         8.44 o
   0   2   4       1743.42       1801.78        22.96 o
   1   2   4        728.60        754.87        10.07 o
   2   2   4         55.50         59.09         2.13 o
   3   2   4        159.86        170.02         4.39 o
   4   2   4         48.72         57.60         7.61 o
   5   2   4          2.24          2.68         2.34 o
   6   2   4          0.94          7.65         2.91 o
   7   2   4         19.61         26.46         6.35 o
  -6   3   4          3.45          2.00         4.27 o
  -5   3   4         66.84         60.62         6.17 o
  -4   3   4         61.49         61.07         5.42 o
  -3   3   4         94.74         90.72         4.57 o
  -2   3   4        382.11        433.47         6.97 o
  -1   3   4       1237.35       1247.41        13.33 o
   0   3   4         76.05         75.33         2.22 o
   1   3   4       1231.47       1278.56        13.99 o
   2   3   4        380.71        421.58         9.25 o
   3   3   4         95.38         72.76         7.75 o
   4   3   4         62.49         48.58         5.41 o
   5   3   4         67.12         70.00         6.86 o
   6   3   4          3.52          1.28         2.49 o
  -6   4   4         17.35         27.15        10.29 o
  -5   4   4         32.67         26.45         4.54 o
  -4   4   4        322.28        301.31        13.99 o
  -3   4   4         62.56         55.91         4.52 o
  -2   4   4        830.61        786.25        10.82 o
  -1   4   4        363.28        345.69         6.63 o
   0   4   4          8.55          8.21         1.05 o
   1   4   4        366.02        340.53         7.17 o
   2   4   4        830.97        793.92        19.33 o
   3   4   4         62.66         47.90         5.18 o
   4   4   4        323.66        280.74        18.64 o
   5   4   4         32.69         27.66        12.99 o
   6   4   4         17.40         18.23         5.34 o
  -6   5   4          7.68          7.84         4.35 o
  -5   5   4          3.52          4.85         3.49 o
  -4   5   4          7.88         11.50         2.79 o
  -3   5   4        146.28        141.61         6.04 o
  -2   5   4         30.26         28.15         2.85 o
  -1   5   4        100.40         90.54         3.03 o
   0   5   4       1016.56        951.64        12.64 o
   1   5   4         99.84         91.96         3.45 o
   2   5   4         29.48         27.57         3.28 o
   3   5   4        146.97        138.03         8.19 o
   4   5   4          7.75          4.70         2.59 o
   5   5   4          3.64          4.96         2.87 o
   6   5   4          7.73         11.90         4.35 o
  -5   6   4          2.38          4.50         3.97 o
  -4   6   4          1.51          3.19         2.41 o
  -3   6   4          1.31          4.08         2.04 o
  -2   6   4         97.63         98.90         7.18 o
  -1   6   4         83.13         76.48         4.75 o
   0   6   4         69.92         64.20         4.05 o
   1   6   4         83.72         81.25         3.91 o
   2   6   4         98.57        110.94         6.05 o
   3   6   4          1.29          4.59         3.04 o
   4   6   4          1.55          1.08         2.79 o
   5   6   4          2.41          2.48         3.06 o
   6   6   4          1.91         10.42         6.55 o
  -5   7   4          2.93          7.43         4.10 o
  -4   7   4          2.02          7.10         6.09 o
  -3   7   4         28.58         32.70         5.43 o
  -2   7   4         36.39         36.45         3.60 o
  -1   7   4         67.65         62.27         4.11 o
   0   7   4         92.56         94.82         3.87 o
   1   7   4         67.85         64.99         4.89 o
   2   7   4         36.00         40.11         3.76 o
   3   7   4         28.65         28.70         4.12 o
   4   7   4          2.03          3.67         4.44 o
   5   7   4          2.88         -0.19         3.52 o
  -4   8   4         15.00         15.05         4.89 o
  -3   8   4         16.79         16.16         3.10 o
  -2   8   4         10.90         11.43         2.50 o
  -1   8   4         59.78         74.98         7.67 o
   0   8   4          0.16          0.34         2.57 o
   1   8   4         60.71         60.39         6.75 o
   2   8   4         10.84         13.87         3.11 o
   3   8   4         16.95         15.24         4.83 o
   4   8   4         15.02         10.87         3.47 o
   5   8   4          0.67         -2.54         8.53 o
  -4   9   4          5.46         28.87        10.05 o
  -3   9   4          2.45          8.49         3.28 o
  -2   9   4          7.99         15.38         3.42 o
  -1   9   4          1.34          6.13         3.77 o
   0   9   4         22.91         22.02         5.00 o
   1   9   4          1.40          0.29         2.99 o
   2   9   4          7.93         10.43         3.24 o
   3   9   4          2.45          9.09         4.15 o
   4   9   4          5.46          8.21         4.73 o
  -3  10   4          0.69          7.96         5.71 o
  -2  10   4         11.78         18.65        11.98 o
  -1  10   4        104.24         97.92         9.17 o
   0  10   4          3.13          0.78         3.90 o
   1  10   4        104.21         99.12         9.46 o
   2  10   4         11.87         16.45         4.15 o
   3  10   4          0.68          4.10        10.13 o
  -1  11   4          1.00          7.56         6.73 o
   0  11   4         28.58         23.83         8.39 o
   1  11   4          0.99          2.17         7.03 o
   1   0   5        166.44        168.95         3.32 o
   2   0   5        472.25        535.13        11.01 o
   3   0   5        845.23        861.85        16.88 o
   4   0   5          0.37          0.98         1.47 o
   5   0   5          0.89          4.18         2.14 o
   6   0   5        124.47        128.30        23.70 o
   7   0   5          0.00         -4.16         4.16 o
  -7   1   5         34.73         38.30        10.02 o
  -6   1   5          7.58         12.16         5.19 o
  -5   1   5         72.79         68.35        11.81 o
  -4   1   5         32.51         36.85         3.41 o
  -3   1   5          8.39         11.21         2.13 o
  -2   1   5       1127.21       1201.67        16.24 o
  -1   1   5       1909.66       2194.41        19.55 o
   0   1   5        821.67        901.48        10.12 o
   1   1   5       1907.69       2176.67        21.74 o
   2   1   5       1126.42       1185.79        15.78 o
   3   1   5          8.23         13.27         2.81 o
   4   1   5         32.17         33.39         4.07 o
   5   1   5         72.44         67.15         6.19 o
   6   1   5          7.76         17.93         5.87 o
   7   1   5         34.72         33.47         9.69 o
  -5   2   5         97.42         97.46         8.82 o
  -4   2   5         28.14         31.01         3.29 o
  -3   2   5        487.22        508.96        10.32 o
  -2   2   5        434.40        447.95         7.49 o
  -1   2   5       3198.81       3387.07        33.54 o
   0   2   5         91.87         91.45         2.42 o
   1   2   5       3192.08       3381.89        37.69 o
   2   2   5        432.80        450.40        12.06 o
   3   2   5        488.49        523.97         8.99 o
   4   2   5         28.21         25.41         5.51 o
   5   2   5         97.67        104.34         7.65 o
   6   2   5          0.77          5.05         4.47 o
   7   2   5          9.17          8.07         6.63 o
  -6   3   5          7.12          4.78         4.76 o
  -5   3   5         23.33         25.08         4.37 o
  -4   3   5        184.50        171.48         6.57 o
  -3   3   5        101.62         99.76         4.18 o
  -2   3   5        495.40        524.02         7.87 o
  -1   3   5        216.49        227.60         4.30 o
   0   3   5        122.39        129.03         3.27 o
   1   3   5        217.54        234.89         4.31 o
   2   3   5        492.24        532.28        11.13 o
   3   3   5        101.67         96.86         7.75 o
   4   3   5        183.42        157.08        11.17 o
   5   3   5         23.85         23.87         4.34 o
   6   3   5          7.13         12.80         3.75 o
  -6   4   5         23.48         24.69         5.62 o
  -5   4   5          2.40          4.34         2.98 o
  -4   4   5         96.01         94.10         7.59 o
  -3   4   5         32.70         42.68         5.99 o
  -2   4   5        162.97        161.14         4.36 o
  -1   4   5         15.38         20.55         1.90 o
   0   4   5         57.93         62.33         2.38 o
   1   4   5         15.78         18.29         1.67 o
   2   4   5        161.83        160.29         5.64 o
   3   4   5         32.94         36.86         6.63 o
   4   4   5         96.36         93.67         7.47 o
   5   4   5          2.49          2.40         2.67 o
   6   4   5         23.46         30.20         6.07 o
  -6   5   5          8.01          4.34         4.31 o
  -5   5   5         21.04         21.32         5.13 o
  -4   5   5         40.45         37.36         4.24 o
  -3   5   5         27.12         28.06         3.51 o
  -2   5   5        115.32        107.09         3.92 o
  -1   5   5        310.98        276.79         7.89 o
   0   5   5          0.15          2.95         0.99 o
   1   5   5        310.08        288.08         6.23 o
   2   5   5        115.78         98.57         9.27 o
   3   5   5         26.36         24.58         6.38 o
   4   5   5         40.64         38.66         8.69 o
   5   5   5         21.01         21.45         4.53 o
   6   5   5          7.96          5.12         4.57 o
  -5   6   5          1.42          2.54         3.51 o
  -4   6   5         21.76         10.76         8.12 o
  -3   6   5         60.71         64.14         5.92 o
  -2   6   5         54.40         56.29         4.02 o
  -1   6   5         46.05         53.17         4.16 o
   0   6   5        252.40        240.71         5.37 o
   1   6   5         45.71         51.30         2.72 o
   2   6   5         54.11         47.98         4.46 o
   3   6   5         60.38         67.94         6.74 o
   4   6   5         21.94         22.63         4.47 o
   5   6   5          1.41          2.76         3.03 o
   6   6   5         16.26         29.98         9.03 o
  -5   7   5         11.73         11.36         6.54 o
  -4   7   5          8.69         12.92         4.48 o
  -3   7   5         54.10         50.60         6.06 o
  -2   7   5         36.67         42.07         3.73 o
  -1   7   5          7.45         12.47         2.15 o
   0   7   5         68.97         72.66         3.71 o
   1   7   5          7.45         11.75         3.86 o
   2   7   5         36.69         38.66         3.64 o
   3   7   5         53.72         45.05         5.93 o
   4   7   5          8.65         10.49         8.80 o
   5   7   5         11.72         10.24         4.21 o
  -4   8   5         40.13         49.28         9.17 o
  -3   8   5         13.88          9.21         3.23 o
  -2   8   5        179.43        171.26         6.62 o
  -1   8   5          2.04          6.63         3.28 o
   0   8   5        153.99        132.57         8.04 o
   1   8   5          2.00          5.05         2.14 o
   2   8   5        179.50        169.59         7.58 o
   3   8   5         13.91         11.24         3.17 o
   4   8   5         40.04         42.82         5.66 o
   5   8   5          0.57          3.48         4.81 o
  -4   9   5          9.27         13.87         8.52 o
  -3   9   5         20.97         30.07         8.30 o
  -2   9   5          0.91          4.41         2.51 o
  -1   9   5         49.33         54.91         5.25 o
   0   9   5          2.06          2.40         2.66 o
   1   9   5         49.45         53.47         6.81 o
   2   9   5          0.88          5.67         2.89 o
   3   9   5         21.01         28.39         5.81 o
   4   9   5          9.28          4.49         6.95 o
  -3  10   5          0.79         21.34         7.30 o
  -2  10   5         11.35          3.92         4.31 o
  -1  10   5         43.69         45.49         6.75 o
   0  10   5         15.16          9.38         4.34 o
   1  10   5         43.70         43.02         6.98 o
   2  10   5         11.55         10.34         3.61 o
   3  10   5          0.77          5.00         4.16 o
   0  11   5         12.40         16.69         7.80 o
   1  11   5          7.09          9.56         7.32 o
   0   0   6        740.20        772.06        10.04 o
   1   0   6         69.65         73.48         2.61 o
   2   0   6       2450.22       2673.20        27.87 o
   3   0   6          0.68          3.13         1.43 o
   4   0   6        101.82        125.34         5.13 o
   5   0   6          0.63          2.11         2.09 o
   6   0   6          2.34         -0.35         3.71 o
   7   0   6          1.72          4.95         6.41 o
  -6   1   6          5.90          3.00         3.77 o
  -5   1   6          0.08          4.30         1.93 o
  -4   1   6         35.30         35.09         3.38 o
  -3   1   6        844.11        897.27        17.08 o
  -2   1   6          2.61          2.38         0.93 o
  -1   1   6         81.96         82.93         1.87 o
   0   1   6        111.49        126.58         2.86 o
   1   1   6         82.29         88.71         3.44 o
   2   1   6          2.74          2.05         0.90 o
   3   1   6        841.81        896.36        14.00 o
   4   1   6         35.93         32.42         4.06 o
   5   1   6          0.08          4.08         3.08 o
   6   1   6          6.02          8.33         4.64 o
   7   1   6          1.26         -2.62         5.16 o
  -7   2   6          9.31         13.59         8.17 o
  -5   2   6         73.18         68.94         6.07 o
  -4   2   6        159.62        162.89         6.04 o
  -3   2   6        130.95        128.27         4.25 o
  -2   2   6        974.68       1029.38        11.84 o
  -1   2   6        327.55        367.79         5.19 o
   0   2   6          0.32          0.47         0.64 o
   1   2   6        324.30        375.78         5.21 o
   2   2   6        974.76       1038.10        12.11 o
   3   2   6        130.89        138.54         4.21 o
   4   2   6        161.15        157.28        10.79 o
   5   2   6         73.23         66.43         6.55 o
   6   2   6          0.41          1.71         4.36 o
  -6   3   6         24.15         31.36         5.64 o
  -5   3   6         71.76         81.41         7.95 o
  -4   3   6         26.68         31.49         3.17 o
  -3   3   6         83.72         86.86         4.63 o
  -2   3   6        550.04        560.99         8.18 o
  -1   3   6        118.10        120.51         3.09 o
   0   3   6         16.39         16.09         1.43 o
   1   3   6        118.49        121.70         3.52 o
   2   3   6        550.45        570.83         7.27 o
   3   3   6         84.52         91.99         4.91 o
   4   3   6         26.61         16.45         4.89 o
   5   3   6         71.30         67.99         6.97 o
   6   3   6         23.98         25.35         5.08 o
  -6   4   6          3.32         12.52         4.38 o
  -5   4   6         29.75         41.90         9.33 o
  -4   4   6        246.61        205.98        11.67 o
  -3   4   6         38.79         38.28         3.27 o
  -2   4   6         69.97         75.75         3.38 o
  -1   4   6        232.18        236.49         6.42 o
   0   4   6         93.89         99.24         2.96 o
   1   4   6        232.15        231.98         4.83 o
   2   4   6         70.22         68.81         4.15 o
   3   4   6         39.15         40.28         6.92 o
   4   4   6        246.02        211.33        13.52 o
   5   4   6         30.03         38.35         5.62 o
   6   4   6          3.27          7.67         3.79 o
  -6   5   6         30.03         32.71         8.37 o
  -5   5   6          9.13          8.62         4.08 o
  -4   5   6          1.84          8.48         3.42 o
  -3   5   6         94.52         98.11         4.62 o
  -2   5   6         12.99         15.70         2.04 o
  -1   5   6         18.72         21.38         2.39 o
   0   5   6        103.23         90.85         3.11 o
   1   5   6         18.81         19.57         1.82 o
   2   5   6         13.08         17.42         5.11 o
   3   5   6         94.17         63.74         8.57 o
   4   5   6          1.79          3.64         2.71 o
   5   5   6          9.09          3.71         3.30 o
   6   5   6         30.23         39.73         6.62 o
  -5   6   6         42.14         47.48         7.40 o
  -4   6   6          3.49          6.91         8.18 o
  -3   6   6         55.90         60.10         4.37 o
  -2   6   6          9.30         13.08         2.34 o
  -1   6   6        200.36        210.60         6.85 o
   0   6   6          0.01          1.06         1.31 o
   1   6   6        200.51        213.62         5.11 o
   2   6   6          9.17          8.07         2.80 o
   3   6   6         56.32         57.60         6.35 o
   4   6   6          3.47          6.17         2.79 o
   5   6   6         42.13         36.62         6.05 o
  -5   7   6          6.40         14.31         5.31 o
  -4   7   6          3.48          5.85         4.07 o
  -3   7   6         26.49         23.07         6.48 o
  -2   7   6          7.05          8.92         2.09 o
  -1   7   6          0.66          5.79         1.89 o
   0   7   6        178.90        166.47         4.88 o
   1   7   6          0.67          6.91         2.19 o
   2   7   6          7.00          6.79         2.04 o
   3   7   6         26.62         28.85         8.18 o
   4   7   6          3.51          2.03         3.28 o
   5   7   6          6.46          7.96         5.71 o
  -4   8   6          0.96          9.29         5.97 o
  -3   8   6          7.07         14.84         3.49 o
  -2   8   6          1.22          9.10         2.32 o
  -1   8   6         74.17         69.13         8.28 o
   0   8   6         11.17         13.69         3.54 o
   1   8   6         74.84         72.53         5.71 o
   2   8   6          1.22          5.56         2.62 o
   3   8   6          7.09          4.72         3.28 o
   4   8   6          1.01          4.89         3.26 o
   5   8   6          5.69         10.96         8.49 o
  -4   9   6          5.08         16.34         8.57 o
  -3   9   6          1.52          6.39         3.18 o
  -2   9   6         31.43         37.45         4.59 o
  -1   9   6         14.54         21.60         5.01 o
   0   9   6          6.92          8.62         4.40 o
   1   9   6         14.55         10.89         3.92 o
   2   9   6         31.70         27.59         5.32 o
   3   9   6          1.51         -1.49         3.27 o
   4   9   6          4.94         19.98         8.38 o
  -3  10   6          9.44         14.24         7.22 o
  -2  10   6          3.10          7.77         4.16 o
  -1  10   6         41.83         44.38         6.68 o
   0  10   6         18.50         24.49         9.12 o
   1  10   6         41.73         43.42         7.06 o
   2  10   6          3.17          5.52         3.74 o
   3  10   6          9.45         27.80         7.82 o
   0  11   6         29.85         25.29         8.97 o
   1  11   6          3.66          7.64         7.69 o
   1   0   7        233.17        234.24         5.02 o
   2   0   7          1.86          2.90         1.00 o
   3   0   7       1097.59       1142.94        19.18 o
   4   0   7         18.31         13.85         4.05 o
   5   0   7         27.58         29.62         3.69 o
   6   0   7         14.19         20.97         6.46 o
  -7   1   7          3.91          5.53         7.91 o
  -6   1   7         26.78         27.33         7.50 o
  -5   1   7          9.78         11.87         3.69 o
  -4   1   7        116.89        104.80         4.79 o
  -3   1   7        120.89        113.32         5.07 o
  -2   1   7        108.43         89.13         2.82 o
  -1   1   7        111.32        109.89         2.12 o
   0   1   7         23.50         23.66         1.58 o
   1   1   7        111.26        108.89         3.84 o
   2   1   7        109.91         88.13         2.78 o
   3   1   7        120.17        120.93         4.29 o
   4   1   7        118.52        111.13         6.44 o
   5   1   7          9.94         18.81         5.23 o
   6   1   7         26.72         30.24         7.70 o
  -7   2   7         13.57         25.97         9.48 o
  -6   2   7         15.82         22.90         7.50 o
  -5   2   7         73.00         70.57         8.18 o
  -4   2   7        193.08        168.69         5.48 o
  -3   2   7        210.75        231.41         5.70 o
  -2   2   7        129.88        129.63         4.10 o
  -1   2   7        862.30        867.88         9.61 o
   0   2   7          6.79          3.96         0.73 o
   1   2   7        858.96        868.29        12.87 o
   2   2   7        130.20        120.65         3.09 o
   3   2   7        211.76        227.16         7.67 o
   4   2   7        193.39        189.68        11.99 o
   5   2   7         73.36         60.08         9.21 o
   6   2   7         15.70         16.46         4.36 o
  -6   3   7         10.57         13.79         4.49 o
  -5   3   7          6.61         14.29         5.20 o
  -4   3   7         77.01         80.11         4.60 o
  -3   3   7        294.98        272.29         6.63 o
  -2   3   7        147.05        159.79         7.04 o
  -1   3   7        244.41        207.15         7.45 o
   0   3   7       1519.17       1435.66        16.31 o
   1   3   7        244.49        215.09         5.01 o
   2   3   7        146.13        164.64         3.25 o
   3   3   7        295.78        278.99         8.54 o
   4   3   7         77.16         71.88         9.27 o
   5   3   7          6.80          7.88         3.14 o
   6   3   7         10.44          7.63         3.79 o
  -6   4   7          7.77         10.13         9.06 o
  -5   4   7          2.12          3.93         2.99 o
  -4   4   7         87.90         89.13         6.49 o
  -3   4   7         95.03         97.48         4.51 o
  -2   4   7        357.95        316.68         6.88 o
  -1   4   7        233.21        224.98         4.75 o
   0   4   7        577.81        638.09         9.49 o
   1   4   7        232.10        224.16         4.87 o
   3   4   7         95.36         93.77         9.61 o
   4   4   7         88.11         86.15        10.37 o
   5   4   7          2.12          4.33         2.75 o
   6   4   7          7.71         16.01         4.64 o
  -6   5   7          5.46          8.87         4.47 o
  -5   5   7          0.13          3.77         3.46 o
  -4   5   7         85.45         86.36         8.27 o
  -3   5   7         96.68         97.05         4.47 o
  -2   5   7         61.07         66.83         3.55 o
  -1   5   7        195.06        168.75         4.43 o
   0   5   7         66.26         58.65         2.39 o
   1   5   7        193.74        164.89         4.10 o
   2   5   7         60.99         66.47         8.44 o
   3   5   7         96.71         90.93        10.05 o
   4   5   7         85.52         78.86         7.56 o
   5   5   7          0.14         -0.53         2.73 o
   6   5   7          5.46          4.47         5.14 o
  -5   6   7          1.26          3.50         5.16 o
  -4   6   7          4.64         10.52         3.89 o
  -3   6   7        149.45        140.31         6.96 o
  -2   6   7        124.34        126.06         4.71 o
  -1   6   7         25.32         31.29         2.55 o
   0   6   7        439.00        392.59         8.34 o
   1   6   7         25.15         33.23         2.97 o
   2   6   7        125.23        120.66        11.17 o
   3   6   7        149.78        143.29         8.76 o
   4   6   7          4.68          9.25         3.26 o
   5   6   7          1.28          6.83         4.78 o
  -5   7   7          4.74          5.35        12.72 o
  -4   7   7          7.87          9.68         3.64 o
  -3   7   7          8.34         14.51         3.19 o
  -2   7   7         74.35         74.25         5.24 o
  -1   7   7         34.91         41.95         3.48 o
   0   7   7         41.33         42.31         3.00 o
   1   7   7         35.14         41.19         3.61 o
   2   7   7         74.52         80.98         7.18 o
   3   7   7          8.42         15.72         4.11 o
   4   7   7          7.87          7.27         3.82 o
   5   7   7          4.67          9.47         4.43 o
  -4   8   7          4.80         11.54         4.47 o
  -3   8   7          1.71          6.16         2.97 o
  -2   8   7         64.93         71.59         5.98 o
  -1   8   7         41.83         42.15         3.83 o
   0   8   7        126.02        104.88         6.15 o
   1   8   7         41.87         50.15         5.85 o
   2   8   7         64.95         61.08         7.59 o
   3   8   7          1.69          2.69         3.40 o
   4   8   7          4.82          9.32         4.52 o
  -4   9   7          4.31          8.38         8.33 o
  -3   9   7         10.94         14.90         3.91 o
  -2   9   7          3.47          4.04         3.56 o
  -1   9   7         87.89         89.72         9.84 o
   0   9   7          7.44          9.90         3.61 o
   1   9   7         88.25         76.81         7.92 o
   2   9   7          3.52          6.53         3.60 o
   3   9   7         10.93         11.23         4.46 o
  -2  10   7          2.44          8.48         4.16 o
  -1  10   7          3.92          4.97         5.47 o
   0  10   7          9.45         11.99         6.48 o
   1  10   7          3.86          2.68         3.90 o
   2  10   7          2.48          5.81         4.67 o
   3  10   7          4.06         10.44         5.67 o
   1  11   7          5.47          7.85         7.05 o
   0   0   8       1036.15        976.21        12.77 o
   1   0   8         40.35         42.23         1.97 o
   2   0   8        440.79        434.60         8.30 o
   3   0   8        371.88        350.52         7.12 o
   4   0   8         21.41         31.93         3.80 o
   5   0   8         37.33         39.43         4.12 o
   6   0   8          8.38          6.48         3.44 o
  -7   1   8          1.94          1.37         6.59 o
  -6   1   8         41.57         39.49         6.31 o
  -5   1   8         11.85         14.23         2.59 o
  -4   1   8          0.01          3.20         1.39 o
  -3   1   8         25.59         28.93         4.07 o
  -2   1   8        352.31        353.64         6.12 o
  -1   1   8       1150.84       1162.56        19.63 o
   0   1   8        574.59        567.46         7.67 o
   1   1   8       1153.29       1198.70        18.73 o
   2   1   8        351.59        348.17         6.07 o
   3   1   8         26.01         29.56         2.34 o
   4   1   8          0.01          1.04         1.89 o
   5   1   8         11.75         13.27         4.75 o
   6   1   8         41.58         52.84         9.97 o
  -7   2   8          6.20         11.75         8.66 o
  -6   2   8          4.28          4.76         3.33 o
  -5   2   8         17.70         27.74         4.67 o
  -4   2   8         15.98         21.28         2.51 o
  -3   2   8         96.89         86.61         3.55 o
  -2   2   8        685.37        722.75         9.30 o
  -1   2   8        494.00        467.83         6.74 o
   0   2   8         41.97         47.53         2.36 o
   1   2   8        496.17        469.99         6.69 o
   2   2   8        679.78        720.83         9.92 o
   3   2   8         97.92         88.90         4.02 o
   4   2   8         15.75         10.64         4.20 o
   5   2   8         17.64         31.63         6.92 o
   6   2   8          4.29          2.37         4.76 o
  -6   3   8          2.91          3.79         3.67 o
  -5   3   8         23.38         19.44         3.60 o
  -4   3   8         56.92         52.63         6.65 o
  -3   3   8          5.29          6.85         1.70 o
  -2   3   8         82.82         84.86         3.08 o
  -1   3   8        186.59        179.21         4.69 o
   0   3   8       2520.65       2529.67        26.32 o
   1   3   8        186.40        177.33         4.71 o
   2   3   8         81.93         75.31         2.89 o
   3   3   8          5.49          9.19         2.38 o
   4   3   8         56.71         51.24         8.22 o
   5   3   8         23.34         29.98         7.02 o
   6   3   8          2.84         -0.28         6.23 o
  -6   4   8         12.30         18.88         4.89 o
  -5   4   8         40.87         33.09        10.17 o
  -4   4   8         66.73         69.30         6.30 o
  -3   4   8        101.07        104.55         4.75 o
  -2   4   8          1.87          6.12         1.52 o
  -1   4   8        471.08        453.78         7.18 o
   0   4   8        806.31        802.66        11.91 o
   1   4   8        467.03        454.86         7.55 o
   2   4   8          1.87          7.27         2.15 o
   3   4   8        100.11         86.63         9.67 o
   4   4   8         66.93         60.50         9.27 o
   5   4   8         41.45         32.57         5.40 o
   6   4   8         12.23         14.01         4.57 o
  -6   5   8          5.33          5.05         4.17 o
  -5   5   8         10.71          5.35         6.70 o
  -4   5   8         34.71         45.29         6.35 o
  -3   5   8         73.89         68.13         4.81 o
  -2   5   8         33.05         32.18         2.65 o
  -1   5   8        129.68        117.11         3.76 o
   0   5   8        176.99        175.87         4.61 o
   1   5   8        129.54        115.29         5.01 o
   2   5   8         33.66         37.48         6.86 o
   3   5   8         74.06         64.68         8.93 o
   4   5   8         34.54         37.23         8.14 o
   5   5   8         10.67         10.37         3.78 o
   6   5   8          5.38          9.22         4.42 o
  -5   6   8         32.71         40.38         6.93 o
  -4   6   8          2.14          0.18         5.75 o
  -3   6   8        110.74        122.72         7.28 o
  -2   6   8         23.40         22.36         2.61 o
  -1   6   8        227.65        214.14         6.06 o
   0   6   8         12.93         16.96         2.13 o
   1   6   8        229.03        207.67         5.92 o
   2   6   8         23.08         18.94         5.77 o
   3   6   8        110.43        119.30        12.15 o
   4   6   8          2.20          5.46         2.93 o
   5   6   8         32.49         44.78        11.94 o
  -5   7   8         12.01         14.98         5.34 o
  -4   7   8         13.75         20.89         5.12 o
  -3   7   8         12.74         25.28         3.97 o
  -2   7   8        141.34        134.82         6.97 o
  -1   7   8          6.13          7.25         1.84 o
   0   7   8         73.28         68.97         4.93 o
   1   7   8          6.13          5.28         3.07 o
   2   7   8        141.72        143.43         8.10 o
   3   7   8         13.06         16.33         3.97 o
   4   7   8         13.65         14.18         4.67 o
   5   7   8         11.95         10.46         4.30 o
  -4   8   8          0.73         10.42         4.58 o
  -3   8   8          2.61         10.12         3.20 o
  -2   8   8         19.65         18.38         3.40 o
  -1   8   8          6.79         10.34         2.75 o
   0   8   8         13.20         14.02         2.53 o
   1   8   8          6.91         10.64         2.75 o
   2   8   8         19.75         24.31         4.57 o
   3   8   8          2.62         10.12         4.16 o
   4   8   8          0.76         -1.00         3.66 o
  -4   9   8          1.34          6.49         7.72 o
  -3   9   8         13.13         17.90         4.40 o
  -2   9   8         13.85         14.92         5.19 o
  -1   9   8          4.90          9.66         3.38 o
   0   9   8          2.91          6.93         3.23 o
   1   9   8          4.85          4.40         3.60 o
   2   9   8         14.01          7.24         3.75 o
   3   9   8         13.14         12.30         4.42 o
  -2  10   8         10.95         11.86         4.31 o
  -1  10   8         11.38         17.28         6.79 o
   0  10   8          0.22          1.59         3.56 o
   1  10   8         11.42         12.91         4.84 o
   2  10   8         11.08         11.62         8.01 o
   3  10   8          7.44         13.68         6.35 o
   1   0   9        127.82        129.07         2.54 o
   2   0   9        238.51        206.71         7.58 o
   3   0   9        311.48        268.09         6.20 o
   4   0   9        102.28         94.54         6.63 o
   5   0   9         35.70         43.33         4.59 o
   6   0   9         11.21         10.14         3.96 o
  -6   1   9          0.56          4.44         3.42 o
  -5   1   9         44.20         46.16         4.05 o
  -4   1   9          7.94         12.63         1.94 o
  -3   1   9         20.73         23.07         3.17 o
  -2   1   9       1036.05       1111.48        13.59 o
  -1   1   9        146.49        150.09         3.60 o
   0   1   9          0.04          0.94         0.85 o
   1   1   9        145.69        152.10         4.14 o
   2   1   9       1036.95       1092.26        13.64 o
   3   1   9         20.65         26.41         2.29 o
   4   1   9          7.80          7.72         2.10 o
   5   1   9         43.74         44.58         8.06 o
   6   1   9          0.59          0.96         3.28 o
  -6   2   9          4.06          1.66         3.43 o
  -5   2   9         14.43         16.70         3.23 o
  -4   2   9          7.16          6.61         2.42 o
  -3   2   9        211.39        228.12         7.71 o
  -2   2   9         46.94         55.94         2.31 o
  -1   2   9         69.71         70.25         2.00 o
   0   2   9          0.00         -0.17         0.90 o
   1   2   9         71.93         70.82         2.45 o
   2   2   9         45.91         55.11         2.46 o
   3   2   9        209.97        232.92         5.22 o
   4   2   9          7.38          8.49         3.76 o
   5   2   9         14.52         11.08         4.56 o
   6   2   9          3.97          9.44         3.55 o
  -6   3   9          7.80         16.02         4.78 o
  -5   3   9          1.26          5.05         3.25 o
  -4   3   9         45.41         41.33         4.55 o
  -3   3   9         52.62         54.14         3.42 o
  -2   3   9        201.57        189.67         4.31 o
  -1   3   9         35.73         34.97         1.98 o
   0   3   9          3.71          7.20         1.64 o
   1   3   9         35.68         31.20         2.97 o
   2   3   9        201.41        182.29         9.17 o
   3   3   9         52.25         57.95         5.14 o
   4   3   9         45.72         52.38         8.41 o
   5   3   9          1.25          2.11         3.93 o
   6   3   9          7.75         12.81         4.15 o
  -6   4   9          1.67          5.70         4.34 o
  -5   4   9          5.68          6.95         3.30 o
  -4   4   9          6.16          3.28         2.16 o
  -3   4   9        111.67        101.11         7.91 o
  -2   4   9         67.71         62.58         4.81 o
  -1   4   9        113.49        117.52         3.46 o
   0   4   9        209.83        225.81         5.30 o
   1   4   9        112.64        114.56         4.19 o
   2   4   9         67.29         58.27         4.63 o
   3   4   9        111.72        102.55        10.33 o
   4   4   9          5.81          1.68         3.52 o
   5   4   9          5.69         11.19         5.26 o
   6   4   9          1.67          0.32         3.01 o
  -6   5   9          2.41          6.27         4.52 o
  -5   5   9          5.31          3.01         3.36 o
  -4   5   9          4.78          7.87         2.93 o
  -3   5   9         17.91         18.78         2.80 o
  -2   5   9         26.78         30.85         2.95 o
  -1   5   9        261.57        233.94         5.38 o
   0   5   9        176.00        160.53         4.72 o
   1   5   9        261.90        239.36         5.19 o
   2   5   9         26.88         33.45         6.62 o
   3   5   9         17.83         18.05         5.55 o
   4   5   9          4.80          3.07         3.66 o
   5   5   9          5.24          6.33         3.75 o
   6   5   9          2.43          3.25         3.76 o
  -5   6   9          3.14          5.58         4.02 o
  -4   6   9         18.32         15.97         4.43 o
  -3   6   9         17.94         17.59         3.91 o
  -2   6   9          1.54          4.53         1.85 o
  -1   6   9          4.87          8.82         1.76 o
   0   6   9         16.77         16.18         2.10 o
   1   6   9          4.75          5.14         1.85 o
   2   6   9          1.51          3.31         3.66 o
   3   6   9         17.77         21.39         6.31 o
   4   6   9         18.44         16.87         4.13 o
   5   6   9          3.23          2.05         3.25 o
  -5   7   9          0.14          4.50         4.39 o
  -4   7   9          0.29          6.16         4.33 o
  -3   7   9         20.84         20.34         3.93 o
  -2   7   9          7.29          8.09         2.98 o
  -1   7   9         10.86         11.67         2.71 o
   0   7   9         11.97         15.30         2.35 o
   1   7   9         11.27         15.28         2.94 o
   2   7   9          7.19          6.82         4.91 o
   3   7   9         20.71         25.43         4.91 o
   4   7   9          0.30          7.59         7.68 o
   5   7   9          0.15         12.20         4.64 o
  -4   8   9          0.67          0.48         4.11 o
  -3   8   9         18.17         17.12         4.10 o
  -2   8   9         21.84         15.14         3.31 o
  -1   8   9          0.74          7.48         2.61 o
   0   8   9          9.95         15.59         2.84 o
   1   8   9          0.70          6.59         2.36 o
   2   8   9         22.03         28.78         4.86 o
   3   8   9         18.29         22.24         4.89 o
   4   8   9          0.69          2.20         7.56 o
  -3   9   9          1.52          7.07         3.43 o
  -2   9   9          3.57          6.44         2.91 o
  -1   9   9          6.17         13.41         4.21 o
   0   9   9          0.32          2.57         3.23 o
   1   9   9          6.22         10.12         3.93 o
   2   9   9          3.50          2.91         3.40 o
   3   9   9          1.50          2.14         4.19 o
  -3  10   9          7.04         12.85         8.12 o
  -2  10   9          2.39          4.75         3.94 o
  -1  10   9          0.10          7.54         4.68 o
   0  10   9          3.71          1.21         4.86 o
   1  10   9          0.10          5.58         4.17 o
   2  10   9          2.40          0.46         6.23 o
   0   0  10       4725.23       5109.23        67.82 o
   1   0  10        192.80        178.53         4.29 o
   2   0  10       1083.02       1149.17        14.67 o
   3   0  10          1.76          6.46         1.51 o
   4   0  10         39.83         59.53         3.87 o
   5   0  10        100.93         97.09         9.64 o
   6   0  10         57.05         50.09         9.88 o
  -6   1  10         24.24         22.40         8.18 o
  -5   1  10        140.06        127.03         5.79 o
  -4   1  10         72.49         65.72         5.86 o
  -3   1  10        124.51        121.23         3.87 o
  -2   1  10          5.49          7.92         1.56 o
  -1   1  10       2924.80       3197.55        32.45 o
   0   1  10        437.88        447.46         5.79 o
   1   1  10       2911.58       3182.52        32.35 o
   2   1  10          5.77          6.34         1.29 o
   3   1  10        125.81        118.25         4.82 o
   4   1  10         72.16         78.80         5.00 o
   5   1  10        141.66        153.82        13.79 o
   6   1  10         24.17         17.53         6.06 o
  -6   2  10         13.43         12.24         4.24 o
  -5   2  10         13.01         19.67         6.43 o
  -4   2  10        143.25        125.05         6.02 o
  -3   2  10         91.31         90.66        10.00 o
  -2   2  10        339.99        342.97         6.22 o
  -1   2  10         37.37         49.98         2.30 o
   0   2  10       1196.34       1269.18        15.26 o
   1   2  10         37.05         50.05         3.01 o
   2   2  10        338.54        350.16         6.19 o
   3   2  10         91.18         89.36         3.38 o
   4   2  10        144.46        153.06        11.16 o
   5   2  10         12.77         16.08         5.29 o
   6   2  10         13.44         17.25         6.33 o
  -6   3  10          8.95          5.57         4.15 o
  -5   3  10          4.36          3.06         2.46 o
  -4   3  10         62.54         62.97         5.40 o
  -3   3  10         65.21         65.12         5.36 o
  -2   3  10        103.06         90.35         3.20 o
  -1   3  10        257.94        242.75         4.60 o
   0   3  10        251.21        243.97         5.12 o
   1   3  10        259.02        247.38         6.05 o
   2   3  10        102.16         92.25         4.06 o
   3   3  10         65.98         66.39         5.16 o
   4   3  10         62.72         64.38         9.25 o
   5   3  10          4.39          6.44         4.59 o
   6   3  10          9.02         11.45         4.07 o
  -6   4  10          8.28         11.76         4.70 o
  -5   4  10         10.43         11.66         3.36 o
  -4   4  10          8.74         18.58         3.44 o
  -3   4  10         40.76         35.82         3.47 o
  -2   4  10         61.97         56.13         2.93 o
  -1   4  10         12.03         17.31         2.03 o
   0   4  10         95.40         79.63         3.32 o
   1   4  10         11.56         19.25         2.34 o
   2   4  10         62.30         53.27         4.59 o
   3   4  10         40.98         33.58         6.70 o
   4   4  10          8.72          8.60         4.56 o
   5   4  10         10.57         14.00         5.47 o
   6   4  10          8.27          9.43         4.07 o
  -6   5  10          1.06          8.77         5.42 o
  -5   5  10          7.37          7.93         4.25 o
  -4   5  10         10.19          8.16         2.96 o
  -3   5  10         69.53         69.45         4.87 o
  -2   5  10         29.51         32.81         3.26 o
  -1   5  10         11.01         11.47         1.76 o
   0   5  10        144.59        134.71         5.55 o
   1   5  10         11.09         12.23         2.13 o
   2   5  10         29.11         33.82         4.44 o
   3   5  10         69.02         54.70         8.36 o
   4   5  10         10.44         12.44         5.07 o
   5   5  10          7.37          3.51         3.12 o
   6   5  10          1.09          1.02         3.28 o
  -5   6  10         14.39         25.19         5.71 o
  -4   6  10          6.86         15.25         4.43 o
  -3   6  10         68.61         67.84         5.12 o
  -2   6  10         35.90         37.67         3.77 o
  -1   6  10         50.83         56.29         3.40 o
   0   6  10          0.49          2.70         1.46 o
   1   6  10         51.21         49.40         3.64 o
   2   6  10         35.55         47.79         8.42 o
   3   6  10         68.90         63.23         9.77 o
   4   6  10          6.89          9.24         4.44 o
   5   6  10         14.43         16.39         4.69 o
  -5   7  10          6.23         14.35         5.33 o
  -4   7  10         39.18         39.30         6.31 o
  -3   7  10         17.37         18.57         3.73 o
  -2   7  10         50.94         49.48         4.32 o
  -1   7  10          6.06          7.85         2.28 o
   0   7  10          9.21         14.07         2.28 o
   1   7  10          6.25          7.02         2.94 o
   2   7  10         51.48         58.48         9.35 o
   3   7  10         17.34         24.63         5.03 o
   4   7  10         38.81         39.65         8.42 o
   5   7  10          6.29          5.10         4.19 o
  -4   8  10          2.30          7.25         4.43 o
  -3   8  10         10.29         14.44         3.72 o
  -2   8  10          8.12          9.73         2.97 o
  -1   8  10         42.84         37.55         4.39 o
   0   8  10          0.23          5.03         1.95 o
   1   8  10         43.06         39.99         4.42 o
   2   8  10          8.20         12.21         3.54 o
   3   8  10         10.22         11.76         4.33 o
   4   8  10          2.37          8.01         7.63 o
  -3   9  10          1.42         12.13         3.62 o
  -2   9  10          2.25         10.08         3.16 o
  -1   9  10          2.43         11.81         3.00 o
   0   9  10         17.01         25.99         6.51 o
   1   9  10          2.52          3.90         3.65 o
   2   9  10          2.23          6.84         3.71 o
   3   9  10          1.44          4.92         4.38 o
  -2  10  10          3.43          6.33         5.18 o
  -1  10  10          4.97         11.11         5.08 o
   0  10  10          4.24          5.91         4.80 o
   1  10  10          5.01          8.31         4.77 o
   2  10  10          3.46          6.14         6.46 o
   1   0  11        560.95        559.22         6.86 o
   2   0  11        113.79        118.47         3.79 o
   3   0  11         96.62         99.54         4.45 o
   4   0  11        135.38        112.08         4.75 o
   5   0  11          4.66         13.12         2.86 o
   6   0  11         17.69         13.28         5.87 o
  -6   1  11         47.92         42.91         6.46 o
  -5   1  11         16.05         20.22         4.23 o
  -4   1  11         47.36         49.72         4.27 o
  -3   1  11         44.07         52.33         6.33 o
  -2   1  11        875.45        883.83        11.59 o
  -1   1  11        743.65        782.51        10.58 o
   0   1  11          4.84         10.31         1.17 o
   1   1  11        740.07        788.64        11.34 o
   2   1  11        874.21        889.42        12.11 o
   3   1  11         44.60         47.91         3.06 o
   4   1  11         46.52         51.09         4.15 o
   5   1  11         16.08         15.94         5.32 o
   6   1  11         47.86         41.89         8.79 o
  -6   2  11         18.80         23.11         4.39 o
  -5   2  11         51.80         58.57         5.56 o
  -4   2  11         26.69         25.48         3.76 o
  -3   2  11        169.76        140.43         5.90 o
  -2   2  11         65.62         61.65         2.35 o
  -1   2  11        356.72        353.09         6.68 o
   0   2  11        348.40        325.38         6.20 o
   1   2  11        356.07        363.88        12.75 o
   2   2  11         65.28         67.84         2.85 o
   3   2  11        169.08        153.90         5.21 o
   4   2  11         26.94         22.50         4.52 o
   5   2  11         51.78         49.63         9.00 o
   6   2  11         18.92         26.28         7.50 o
  -6   3  11          4.32          3.83         4.12 o
  -5   3  11          6.33          6.29         2.79 o
  -4   3  11         37.46         31.29         4.18 o
  -3   3  11         63.71         72.11         5.29 o
  -2   3  11        189.99        186.12         5.34 o
  -1   3  11         13.42         20.43         1.64 o
   0   3  11        141.16        162.95         4.54 o
   1   3  11         12.89         19.63         2.29 o
   2   3  11        190.56        182.67         5.43 o
   3   3  11         64.19         82.05        13.27 o
   4   3  11         37.72         38.17         7.69 o
   5   3  11          6.13          5.34         4.25 o
   6   3  11          4.30          8.36         3.86 o
  -6   4  11          7.47          8.63         4.41 o
  -5   4  11          0.16          3.72         2.45 o
  -4   4  11         29.05         26.92         4.17 o
  -3   4  11         28.12         28.45         3.17 o
  -2   4  11         11.49         15.48         2.34 o
  -1   4  11        139.11        133.46         7.89 o
   0   4  11         26.05         28.31         3.14 o
   1   4  11        139.67        135.30         4.80 o
   2   4  11         11.45         13.05         3.59 o
   3   4  11         27.99         35.05         7.05 o
   4   4  11         28.83         34.25         7.21 o
   5   4  11          0.15          3.08         4.40 o
   6   4  11          7.52          2.74         3.76 o
  -6   5  11          4.07         10.63         5.88 o
  -5   5  11          6.30         10.88         4.62 o
  -4   5  11         13.93         18.54         3.85 o
  -3   5  11        116.34        110.71         7.06 o
  -2   5  11         37.21         41.83         3.75 o
  -1   5  11         66.42         76.71         3.42 o
   0   5  11         26.69         28.59         2.46 o
   1   5  11         67.16         70.54         3.99 o
   2   5  11         37.20         36.18         4.62 o
   3   5  11        116.29         83.47        10.21 o
   4   5  11         14.16         17.82         5.07 o
   5   5  11          6.21          8.76         6.04 o
   6   5  11          4.03         -4.12         4.33 o
  -5   6  11          9.98         15.20         5.07 o
  -4   6  11          9.64         11.54         8.38 o
  -3   6  11         19.14         23.17         4.88 o
  -2   6  11        140.88        114.71         5.78 o
  -1   6  11         10.87         10.85         2.18 o
   0   6  11        104.87        109.09         6.23 o
   1   6  11         10.83         13.40         2.62 o
   2   6  11        140.38        107.62        11.01 o
   3   6  11         19.44         30.08         7.10 o
   4   6  11          9.77         11.57         5.05 o
   5   6  11         10.01          9.59         3.98 o
  -4   7  11          1.70          6.49         4.13 o
  -3   7  11         22.05         22.12         3.56 o
  -2   7  11          2.29          9.95         2.35 o
  -1   7  11         59.03         58.68         4.40 o
   0   7  11         11.82         16.08         2.44 o
   1   7  11         58.64         56.61        10.25 o
   2   7  11          2.29         -1.93         3.50 o
   3   7  11         21.87         18.08         6.63 o
   4   7  11          1.65          9.06         3.95 o
  -4   8  11          3.07         10.88         5.08 o
  -3   8  11          4.80          6.94         3.23 o
  -2   8  11         31.70         31.60         5.33 o
  -1   8  11          3.21          9.70         2.75 o
   0   8  11         29.88         40.09         4.49 o
   1   8  11          3.24          5.33         2.29 o
   2   8  11         32.10         29.33         5.20 o
   3   8  11          4.84         10.34         6.99 o
   4   8  11          3.05         12.17         4.47 o
  -3   9  11          1.90          7.59         3.52 o
  -2   9  11          2.50          3.58         2.79 o
  -1   9  11          5.44         10.56         3.18 o
   0   9  11         17.23         21.91         6.41 o
   1   9  11          5.43          7.60         3.88 o
   2   9  11          2.48          9.08         4.00 o
   3   9  11          1.90          4.26         4.37 o
  -2  10  11          4.87          9.00         6.55 o
  -1  10  11          1.80         13.78         5.56 o
   0  10  11          2.63         15.28         5.99 o
   1  10  11          1.82          3.47         6.09 o
   0   0  12       1186.41       1388.16        21.71 o
   1   0  12        370.11        380.51         5.94 o
   2   0  12         51.29         65.65         3.63 o
   3   0  12          2.95          5.56         1.46 o
   4   0  12          5.05          5.96         1.76 o
   5   0  12         66.18         66.96         5.46 o
   6   0  12          0.37          3.32         4.68 o
  -6   1  12         18.26         19.86         6.24 o
  -5   1  12         70.73         68.00         5.74 o
  -4   1  12         54.44         50.99         4.70 o
  -3   1  12         34.86         34.47         3.61 o
  -2   1  12        225.55        216.03         7.14 o
  -1   1  12        108.91        103.97         3.23 o
   0   1  12        467.21        462.22         6.21 o
   1   1  12        107.95        104.54         5.05 o
   2   1  12        224.07        204.57         5.62 o
   3   1  12         34.94         36.67         2.77 o
   4   1  12         54.91         67.82         4.74 o
   5   1  12         70.89         79.04        10.82 o
   6   1  12         18.03         16.61         6.63 o
  -6   2  12          8.47         11.27         3.48 o
  -5   2  12         15.93         20.35         3.74 o
  -4   2  12         47.07         53.48         4.86 o
  -3   2  12         12.33         13.30         2.61 o
  -2   2  12         17.41         15.18         2.07 o
  -1   2  12        383.69        397.61         8.82 o
   0   2  12        483.57        553.44         8.84 o
   1   2  12        384.81        368.58        25.72 o
   2   2  12         17.49         15.44         1.79 o
   3   2  12         12.53         17.86         3.86 o
   4   2  12         46.59         54.91         5.54 o
   5   2  12         16.22         31.66         7.42 o
   6   2  12          8.42         10.37         6.03 o
  -6   3  12          7.49          8.77         3.87 o
  -5   3  12         13.13         15.24         3.64 o
  -4   3  12         69.52         76.58         8.72 o
  -3   3  12        105.88         99.04         5.74 o
  -2   3  12        182.53        165.61         5.18 o
  -1   3  12        145.15        158.79         3.70 o
   0   3  12        174.17        169.22         4.78 o
   1   3  12        144.74        156.57         5.12 o
   2   3  12        180.42        163.68         5.34 o
   3   3  12        105.27         97.30        12.30 o
   4   3  12         69.69         74.13         9.97 o
   5   3  12         13.43         11.72         5.10 o
   6   3  12          7.52         13.44         6.67 o
  -6   4  12          6.02         12.64         5.44 o
  -5   4  12         11.54         13.03         3.70 o
  -4   4  12         30.96         31.60         6.25 o
  -3   4  12         32.75         36.67         3.54 o
  -2   4  12          9.04          7.95         2.52 o
  -1   4  12        224.15        205.34         4.70 o
   0   4  12         68.91         74.13         3.09 o
   1   4  12        221.13        205.84         6.15 o
   2   4  12          9.01          7.50         2.43 o
   3   4  12         32.51         35.04         6.90 o
   4   4  12         31.31         26.98         6.73 o
   5   4  12         11.65         22.25         7.13 o
   6   4  12          6.06          9.21         3.99 o
  -6   5  12          1.36          0.82         6.04 o
  -5   5  12          1.10         -2.31         2.62 o
  -4   5  12          1.46         -0.40         2.82 o
  -3   5  12         65.27         56.89         4.65 o
  -2   5  12        222.02        195.67         7.49 o
  -1   5  12         48.22         55.98         3.85 o
   0   5  12          2.39          1.72         1.23 o
   1   5  12         48.04         48.16         3.69 o
   2   5  12        220.80        198.27         8.37 o
   3   5  12         65.91         64.56         9.11 o
   4   5  12          1.46          3.80         3.47 o
   5   5  12          1.09          4.64         5.27 o
  -5   6  12          1.91          6.14         5.67 o
  -4   6  12          5.62         14.07         3.78 o
  -3   6  12         90.09         93.30         5.96 o
  -2   6  12          1.79          7.72         2.46 o
  -1   6  12         26.06         27.45         3.18 o
   0   6  12         30.31         32.61         2.74 o
   1   6  12         25.45         34.73         6.89 o
   2   6  12          1.86          7.98         3.79 o
   3   6  12         90.30         88.74        11.35 o
   4   6  12          5.57          3.69         3.96 o
   5   6  12          1.92          3.21         3.87 o
  -4   7  12         28.09         17.34         5.88 o
  -3   7  12          4.93          8.33         3.41 o
  -2   7  12         39.02         39.51         3.96 o
  -1   7  12          3.61          9.32         2.07 o
   0   7  12          5.00          7.95         2.36 o
   1   7  12          3.59          7.61         3.98 o
   2   7  12         39.67         32.53         7.35 o
   3   7  12          4.84         10.44         5.47 o
   4   7  12         27.96         26.36         5.60 o
  -4   8  12          0.17          8.78         4.91 o
  -3   8  12         12.07         16.63         3.59 o
  -2   8  12          0.50          4.37         2.61 o
  -1   8  12         12.53         11.30         2.33 o
   0   8  12          4.08         10.70         2.78 o
   1   8  12         12.71          7.76         3.38 o
   2   8  12          0.53          1.92         4.52 o
   3   8  12         12.03          9.38         4.02 o
   4   8  12          0.17          8.88         6.76 o
  -3   9  12          3.04         17.21         4.22 o
  -2   9  12         11.24         12.66         3.47 o
  -1   9  12          3.01          6.95         5.32 o
   0   9  12          0.66          5.85         4.49 o
   1   9  12          3.06          5.75         4.65 o
   2   9  12         11.33         16.73         7.40 o
   3   9  12          3.06          2.79        10.89 o
  -2  10  12          2.60         10.95         7.18 o
  -1  10  12         11.93         14.64         5.63 o
   0  10  12          1.01          9.38         5.29 o
   1  10  12         12.17          8.93         6.12 o
   1   0  13        973.44       1093.65        11.78 o
   2   0  13          0.10          0.48         1.25 o
   3   0  13        235.29        222.67         6.74 o
   4   0  13        107.03        102.52         5.81 o
   5   0  13          3.39          7.06         2.52 o
   6   0  13         16.71         16.00         5.95 o
  -6   1  13         32.50         30.79         5.66 o
  -5   1  13         35.99         39.53         5.23 o
  -4   1  13        154.25        147.70         5.63 o
  -3   1  13        100.55         96.07         4.46 o
  -2   1  13         73.19         81.63         3.64 o
  -1   1  13        319.02        328.09         5.43 o
   0   1  13       4682.28       5082.31        43.95 o
   1   1  13        319.97        326.41         6.37 o
   2   1  13         71.45         78.70         3.75 o
   3   1  13        100.40         95.23         4.00 o
   4   1  13        154.90        155.87         6.23 o
   5   1  13         36.00         30.32         6.95 o
   6   1  13         32.57         29.17         7.98 o
  -6   2  13         13.33         13.92         3.73 o
  -5   2  13         39.51         45.25         4.38 o
  -4   2  13         69.02         64.72         5.42 o
  -3   2  13         70.11         70.64         5.08 o
  -2   2  13        181.75        167.44         5.59 o
  -1   2  13        142.99        153.48         4.38 o
   0   2  13          0.45          7.70         1.61 o
   1   2  13        145.52        153.83         5.08 o
   2   2  13        181.30        178.83         7.78 o
   3   2  13         69.71         69.92         5.72 o
   4   2  13         68.92         56.68         5.85 o
   5   2  13         39.51         52.44         9.00 o
   6   2  13         13.38         10.92         6.82 o
  -6   3  13          6.64          2.49         4.42 o
  -5   3  13         31.08         26.33         4.28 o
  -4   3  13         99.14         88.93         6.32 o
  -3   3  13         31.93         35.41         4.67 o
  -2   3  13        144.83        131.84         4.76 o
  -1   3  13        565.90        529.21         9.42 o
   0   3  13          0.59          1.22         1.25 o
   1   3  13        563.75        519.40        12.73 o
   2   3  13        144.13        141.58         6.15 o
   3   3  13         32.30         35.44         4.44 o
   4   3  13         99.58         89.19        10.77 o
   5   3  13         31.22         26.58         7.06 o
   6   3  13          6.58          4.36         5.56 o
  -6   4  13          4.32          6.51         4.59 o
  -5   4  13          1.43          0.26         2.75 o
  -4   4  13         29.03         30.38         4.41 o
  -3   4  13        105.11        101.33         5.41 o
  -2   4  13         90.40         88.95         4.71 o
  -1   4  13        275.77        247.76         7.73 o
   0   4  13        102.94        108.16         5.30 o
   1   4  13        274.88        259.35         7.15 o
   2   4  13         91.54         88.80        14.74 o
   3   4  13        104.98        117.78        11.40 o
   4   4  13         29.06         20.20         6.51 o
   5   4  13          1.47          6.25         4.65 o
  -5   5  13         17.86         16.08         4.36 o
  -4   5  13         30.36         23.08         4.46 o
  -3   5  13        190.98        166.93         8.02 o
  -2   5  13         67.64         71.72         4.62 o
  -1   5  13         17.39         20.41         3.49 o
   0   5  13         15.35         13.07         2.36 o
   1   5  13         17.30         21.15         2.89 o
   2   5  13         67.26         61.34         5.63 o
   3   5  13        191.09        173.77        12.53 o
   4   5  13         30.68         32.67         7.54 o
   5   5  13         17.99         16.40         6.49 o
  -5   6  13          0.47          2.50         4.07 o
  -4   6  13          2.64          7.36         3.29 o
  -3   6  13         29.83         40.62         5.13 o
  -2   6  13          6.13          9.22         2.16 o
  -1   6  13          9.68         10.87         2.20 o
   0   6  13         43.33         50.27         3.82 o
   1   6  13          9.71         10.45         3.42 o
   2   6  13          6.04         12.23         4.80 o
   3   6  13         30.38         30.70         7.06 o
   4   6  13          2.66          8.17         4.91 o
   5   6  13          0.44         -0.69         5.31 o
  -4   7  13         11.30          8.20         4.51 o
  -3   7  13         92.58         89.47         6.29 o
  -2   7  13          2.51          9.68         2.49 o
  -1   7  13         80.19         81.27         9.89 o
   0   7  13          0.35          9.26         2.34 o
   1   7  13         80.37         76.38        10.36 o
   2   7  13          2.50          5.75         4.40 o
   3   7  13         92.93         81.16        11.92 o
   4   7  13         11.33          4.24         6.07 o
  -4   8  13         10.56         24.90         9.80 o
  -3   8  13          8.07         13.48         3.51 o
  -2   8  13         64.50         56.38         5.08 o
  -1   8  13          0.25          7.07         2.11 o
   0   8  13         22.07         25.02         3.82 o
   1   8  13          0.26          2.03         3.84 o
   2   8  13         64.51         68.55        10.95 o
   3   8  13          8.01         14.86         4.85 o
   4   8  13         10.54         35.45         9.09 o
  -3   9  13          2.15         10.91         3.80 o
  -2   9  13          4.53          2.42         3.21 o
  -1   9  13         15.27         20.98         5.46 o
   0   9  13          0.65         10.15         5.02 o
   1   9  13         15.38         14.98         6.67 o
   2   9  13          4.55         15.91         4.44 o
   3   9  13          2.08         18.65         6.82 o
  -2  10  13          1.50          8.70         8.21 o
  -1  10  13          0.64         18.19         6.78 o
   0  10  13          9.85         17.39         6.65 o
   0   0  14       1602.98       1995.86        48.86 o
   1   0  14        403.97        441.52         6.13 o
   2   0  14          7.77         12.79         1.87 o
   3   0  14         28.57         35.39         3.13 o
   4   0  14         52.13         50.74         5.01 o
   5   0  14         71.97         78.18         6.11 o
   6   0  14         39.65         46.56         9.53 o
  -6   1  14          5.15          6.38         7.78 o
  -5   1  14          6.96         11.85         2.94 o
  -4   1  14         45.31         44.60         3.85 o
  -3   1  14         64.77         66.05         4.07 o
  -2   1  14        264.24        261.31         6.38 o
  -1   1  14       1053.39       1156.61        12.99 o
   0   1  14         24.78         26.73         1.93 o
   1   1  14       1050.51       1166.17        15.05 o
   2   1  14        264.52        267.98         7.03 o
   3   1  14         64.70         68.91         4.14 o
   4   1  14         45.30         40.74         5.16 o
   5   1  14          7.06         12.39         5.21 o
   6   1  14          5.24          1.90         4.30 o
  -6   2  14         13.84         10.79         3.49 o
  -5   2  14         36.70         33.82         3.91 o
  -4   2  14        194.35        182.63         7.59 o
  -3   2  14         22.79         19.97         3.17 o
  -2   2  14        284.58        274.31         6.52 o
  -1   2  14        153.91        149.94         4.68 o
   0   2  14       1073.30       1046.68        14.19 o
   1   2  14        153.76        147.21         5.14 o
   2   2  14        284.52        287.80         8.40 o
   3   2  14         22.72         19.47         3.95 o
   4   2  14        194.36        180.60        14.08 o
   5   2  14         36.87         34.92         8.34 o
   6   2  14         13.94          9.46         6.86 o
  -6   3  14          2.46          5.17         3.14 o
  -5   3  14         89.26         74.97         6.62 o
  -4   3  14         24.18         35.36         4.50 o
  -3   3  14        147.23        139.59         6.72 o
  -2   3  14        248.49        232.24         6.38 o
  -1   3  14        396.52        408.05         8.22 o
   0   3  14        309.15        291.56         6.66 o
   1   3  14        394.67        380.61        14.86 o
   2   3  14        247.46        229.55        15.83 o
   3   3  14        147.25        129.30         6.93 o
   4   3  14         24.38         41.22         8.20 o
   5   3  14         90.10         83.32        12.02 o
   6   3  14          2.44          3.31         6.36 o
  -6   4  14          5.98         12.32         4.15 o
  -5   4  14         23.06         27.04         4.45 o
  -4   4  14         59.50         57.40         5.66 o
  -3   4  14        167.81        160.04         6.02 o
  -2   4  14        166.06        138.29         5.23 o
  -1   4  14        197.65        182.93         5.69 o
   0   4  14         26.31         30.85         2.93 o
   1   4  14        197.74        192.35         8.92 o
   2   4  14        165.21        146.85        10.57 o
   3   4  14        167.55        138.61        11.11 o
   4   4  14         60.29         63.07         9.80 o
   5   4  14         23.10         13.73         6.59 o
  -5   5  14          1.79          3.54         2.89 o
  -4   5  14         40.33         39.69         5.15 o
  -3   5  14          1.89          8.01         2.18 o
  -2   5  14         69.51         64.00         4.53 o
  -1   5  14         49.03         52.38         4.78 o
   0   5  14          2.78          2.79         1.59 o
   1   5  14         49.02         53.38         5.43 o
   2   5  14         69.06         59.68         6.57 o
   3   5  14          1.90          6.09         3.93 o
   4   5  14         40.82         25.43         6.95 o
   5   5  14          1.78          3.72         5.42 o
  -5   6  14          0.48          6.51         5.03 o
  -4   6  14         14.32          8.56         3.33 o
  -3   6  14         66.94         62.84         6.60 o
  -2   6  14         11.51         12.06         4.61 o
  -1   6  14         42.88         40.49         3.75 o
   0   6  14         35.87         36.89         3.51 o
   1   6  14         42.52         46.22         5.16 o
   2   6  14         11.51         10.53         4.70 o
   3   6  14         66.59         77.46        10.76 o
   4   6  14         14.26         23.27         7.46 o
   5   6  14          0.47         -0.94         5.59 o
  -4   7  14          2.59          2.30         3.74 o
  -3   7  14          1.62          6.93         2.57 o
  -2   7  14         23.37         30.89         3.81 o
  -1   7  14          3.73          6.89         2.11 o
   0   7  14          2.17          5.67         2.16 o
   1   7  14          3.66          6.17         4.25 o
   2   7  14         23.56         28.16         6.65 o
   3   7  14          1.62         10.96         4.97 o
   4   7  14          2.52          6.41         5.51 o
  -3   8  14         12.83         11.76         3.27 o
  -2   8  14         35.02         36.67         4.26 o
  -1   8  14          8.99         13.19         5.01 o
   0   8  14          0.21          2.01         2.38 o
   1   8  14          8.95         18.72         6.47 o
   2   8  14         35.04         51.27         9.45 o
   3   8  14         12.84         20.86         7.91 o
  -3   9  14          5.74         12.01         4.10 o
  -2   9  14         31.60         31.36         5.05 o
  -1   9  14          3.17         18.45         3.69 o
   0   9  14         28.26         34.96         7.93 o
   1   9  14          3.21          5.69         4.92 o
   2   9  14         31.80         32.64         9.89 o
   3   9  14          5.74         15.07         6.71 o
  -2  10  14          6.51         14.65         8.69 o
   1   0  15         73.31         77.83         2.34 o
   2   0  15         45.94         45.24         5.07 o
   3   0  15         38.17         44.13         3.45 o
   4   0  15         34.99         37.32         3.50 o
   5   0  15        207.39        191.21        16.65 o
   6   0  15          6.57         16.03         6.39 o
  -6   1  15          5.01         13.49         6.14 o
  -5   1  15         24.93         28.58         4.16 o
  -4   1  15          1.52          6.06         1.98 o
  -3   1  15        121.62        119.61         5.04 o
  -2   1  15        235.48        232.25         6.10 o
  -1   1  15         58.81         57.90         2.52 o
   0   1  15        667.87        746.97         9.87 o
   1   1  15         58.09         62.81         3.26 o
   2   1  15        235.71        226.11         6.80 o
   3   1  15        120.93        123.02         5.95 o
   4   1  15          1.50          4.96         2.83 o
   5   1  15         24.87         34.40         7.78 o
   6   1  15          5.03          6.76         4.99 o
  -6   2  15         15.67         12.76         5.11 o
  -5   2  15         21.15         20.16         3.03 o
  -4   2  15        114.77        103.80         6.63 o
  -3   2  15         73.71         71.19         5.40 o
  -2   2  15        153.45        144.35         4.91 o
  -1   2  15        594.69        617.31        10.24 o
   0   2  15         45.88         45.79         3.39 o
   1   2  15        593.38        638.84        11.93 o
   2   2  15        151.93        152.54         5.42 o
   3   2  15         73.33         58.87         5.79 o
   4   2  15        114.87        112.07         7.90 o
   5   2  15         20.94         26.24         7.22 o
   6   2  15         15.67         18.09         6.46 o
  -6   3  15          2.67          5.06         3.82 o
  -5   3  15         20.50         17.05         3.69 o
  -4   3  15         41.56         55.27         6.39 o
  -3   3  15         53.56         42.75         4.70 o
  -2   3  15        474.94        447.29         9.26 o
  -1   3  15        428.74        374.45        15.24 o
   0   3  15          1.49          2.28         1.57 o
   1   3  15        429.12        377.19        17.33 o
   2   3  15        473.55        452.86        10.16 o
   3   3  15         54.11         58.11         5.70 o
   4   3  15         41.89         55.22         9.22 o
   5   3  15         20.73         10.74         6.03 o
   6   3  15          2.75          6.90         7.02 o
  -6   4  15          2.20         -3.44         5.31 o
  -5   4  15          7.44          6.97         3.11 o
  -4   4  15         41.57         41.21         4.92 o
  -3   4  15          5.71         11.68         2.41 o
  -2   4  15         89.46        100.12         5.11 o
  -1   4  15        160.33        135.79         4.98 o
   0   4  15         92.47         90.32         4.68 o
   1   4  15        159.63        134.53         8.96 o
   2   4  15         88.98         95.83         6.65 o
   3   4  15          5.63          7.13         4.41 o
   4   4  15         41.35         24.90         6.38 o
   5   4  15          7.37          4.36         4.73 o
  -5   5  15         21.86         17.98         6.48 o
  -4   5  15         22.46         25.18         4.28 o
  -3   5  15          6.03          5.02         2.15 o
  -2   5  15         32.90         32.76         3.48 o
  -1   5  15        217.35        195.53         6.26 o
   0   5  15         71.79         72.92         4.36 o
   1   5  15        217.29        190.12         8.46 o
   2   5  15         33.29         35.84         4.79 o
   3   5  15          6.08          6.63         4.54 o
   4   5  15         22.56         20.57         6.54 o
   5   5  15         21.77         22.54         7.75 o
  -5   6  15          8.23         12.51         4.80 o
  -4   6  15          0.12          3.73         3.84 o
  -3   6  15         35.55         31.17         4.43 o
  -2   6  15        147.29        133.78         8.86 o
  -1   6  15         33.98         31.62         3.39 o
   0   6  15        125.31        106.61         8.03 o
   1   6  15         34.27         33.60         4.78 o
   2   6  15        146.48        137.35        11.14 o
   3   6  15         35.61         33.15         7.82 o
   4   6  15          0.11          3.40         4.97 o
   5   6  15          8.23          1.49         5.51 o
  -4   7  15          2.29          8.43         3.74 o
  -3   7  15         34.60         37.81         5.89 o
  -2   7  15          9.38         12.35         2.69 o
  -1   7  15         13.33         18.61         2.86 o
   0   7  15          0.01          8.04         2.67 o
   1   7  15         13.28         12.44         5.16 o
   2   7  15          9.35          8.01         4.92 o
   3   7  15         34.35         33.15         7.85 o
   4   7  15          2.32          6.57         6.68 o
  -3   8  15          3.74          6.96         3.04 o
  -2   8  15         12.29         15.32         3.19 o
  -1   8  15          9.57         17.68         3.59 o
   0   8  15          1.98          7.53         2.52 o
   1   8  15          9.43         15.23         6.31 o
   2   8  15         12.15         24.84         7.13 o
   3   8  15          3.71          7.10         4.84 o
  -3   9  15          0.51         11.91         6.95 o
  -2   9  15         18.11         29.29         4.83 o
  -1   9  15         40.99         26.86         9.84 o
   0   9  15          1.13         12.51         3.79 o
   1   9  15         41.32         36.23         8.41 o
   2   9  15         18.10         23.42         5.18 o
   3   9  15          0.55         17.84         7.13 o
   0   0  16        463.19        473.79        10.44 o
   1   0  16         90.40         85.25         4.38 o
   2   0  16          0.31          0.88         1.40 o
   3   0  16        205.68        192.56         6.80 o
   4   0  16         25.22         27.37         3.21 o
   5   0  16         10.25         14.11         3.86 o
   6   0  16         23.78         22.74         7.34 o
  -6   1  16          0.02         17.15         6.31 o
  -5   1  16          0.34          5.55         2.51 o
  -4   1  16        141.61        135.34         6.57 o
  -3   1  16        100.58         88.14         7.50 o
  -2   1  16         81.67         63.76         3.83 o
  -1   1  16        324.22        341.96         6.79 o
   0   1  16        277.38        258.87         5.57 o
   1   1  16        328.95        329.21         6.95 o
   2   1  16         82.05         70.65         3.77 o
   3   1  16         99.99         98.18         6.24 o
   4   1  16        142.09        129.71         8.19 o
   5   1  16          0.36          1.04         4.14 o
   6   1  16          0.02          5.56         5.42 o
  -6   2  16          5.87          7.79         3.50 o
  -5   2  16         73.66         69.45         5.36 o
  -4   2  16         27.53         34.10         3.63 o
  -3   2  16         40.15         39.89         4.93 o
  -2   2  16        229.41        230.17         6.15 o
  -1   2  16        155.48        162.61         4.93 o
   0   2  16          9.49          8.89         1.35 o
   1   2  16        154.28        162.53         7.30 o
   2   2  16        231.06        241.06        12.31 o
   3   2  16         40.16         36.15         4.70 o
   4   2  16         27.66         28.70         4.64 o
   5   2  16         73.97         68.35        10.87 o
   6   2  16          5.84         12.04         6.28 o
  -6   3  16          3.26          2.98         4.48 o
  -5   3  16          9.79         12.22         3.53 o
  -4   3  16         45.41         57.13         5.83 o
  -3   3  16         60.45         58.97         5.37 o
  -2   3  16        130.23        132.20         4.96 o
  -1   3  16        584.86        550.16        10.27 o
   0   3  16        332.69        284.45         6.89 o
   1   3  16        583.81        568.25        18.49 o
   2   3  16        131.55        121.02         5.19 o
   3   3  16         60.61         71.56         6.19 o
   4   3  16         45.37         55.83         9.16 o
   5   3  16          9.72          6.14         5.37 o
  -6   4  16          0.81         -4.08         5.66 o
  -5   4  16          3.57          1.42         3.47 o
  -4   4  16         22.36         24.36         4.25 o
  -3   4  16         18.68         22.91         3.10 o
  -2   4  16        119.35        123.87         5.53 o
  -1   4  16         19.66         17.26         2.55 o
   0   4  16         23.18         28.13         3.05 o
   1   4  16         19.95         19.69         2.80 o
   2   4  16        119.68        115.03         6.50 o
   3   4  16         18.80         28.40         6.43 o
   4   4  16         22.32         21.79         6.20 o
   5   4  16          3.57         13.67         6.12 o
  -5   5  16          1.23          4.08         4.81 o
  -4   5  16         54.77         55.17         6.17 o
  -3   5  16          1.66          2.60         1.98 o
  -2   5  16        117.41        126.64         5.89 o
  -1   5  16        124.06        114.87         5.53 o
   0   5  16        150.91        126.99         6.14 o
   1   5  16        123.03        116.46        10.10 o
   2   5  16        118.35        123.61         6.86 o
   3   5  16          1.73         11.72         4.57 o
   4   5  16         54.27         61.86        10.31 o
   5   5  16          1.27         10.95         6.67 o
  -5   6  16          0.75          7.61         5.93 o
  -4   6  16          1.47          1.30         2.87 o
  -3   6  16          8.30         11.14         2.76 o
  -2   6  16         22.03         34.29         3.72 o
  -1   6  16         29.72         22.13         3.41 o
   0   6  16          8.91         12.43         2.22 o
   1   6  16         29.48         31.57         4.64 o
   2   6  16         22.02         26.61         6.33 o
   3   6  16          8.26         15.52         5.51 o
   4   6  16          1.50          3.52         5.27 o
  -4   7  16          1.57          2.50         3.62 o
  -3   7  16          0.35          3.33         3.33 o
  -2   7  16          5.52          5.90         2.41 o
  -1   7  16         11.34         12.24         2.61 o
   0   7  16        111.39        125.18         7.31 o
   1   7  16         11.28         16.06         5.47 o
   2   7  16          5.54         11.20         5.29 o
   3   7  16          0.36          1.77         4.14 o
   4   7  16          1.61          3.55         5.08 o
  -3   8  16          3.46          9.52         3.34 o
  -2   8  16         10.02          8.52         2.78 o
  -1   8  16         36.43         38.50         5.94 o
   0   8  16         44.29         66.37         7.36 o
   1   8  16         36.63         29.98         7.93 o
   2   8  16         10.13         10.25         5.34 o
   3   8  16          3.42          6.30         5.32 o
  -2   9  16         19.39         28.72         4.98 o
  -1   9  16          5.78         14.05         3.60 o
   0   9  16          4.22         14.47         4.51 o
   1   9  16          5.82         19.95         6.43 o
   2   9  16         19.53         28.83         8.18 o
   1   0  17         47.93         52.93         3.28 o
   2   0  17        123.69        127.27         5.64 o
   3   0  17         31.03         37.77         3.62 o
   4   0  17         40.79         55.23         4.80 o
   5   0  17         32.92         31.93         5.49 o
   6   0  17          0.18          5.53         4.95 o
  -6   1  17          0.12          2.83         5.15 o
  -5   1  17         26.59         23.95         5.73 o
  -4   1  17         30.50         27.81         3.27 o
  -3   1  17         55.54         48.99         6.14 o
  -2   1  17        104.02        102.81         4.48 o
  -1   1  17        141.05        141.94         3.70 o
   0   1  17        260.03        255.49         5.19 o
   1   1  17        142.49        140.81         4.57 o
   2   1  17        105.43        104.04         4.19 o
   3   1  17         55.55         55.58         4.36 o
   4   1  17         30.31         32.27         5.01 o
   5   1  17         26.53         27.20         6.92 o
   6   1  17          0.12          8.50         5.85 o
  -6   2  17          3.89          9.70         4.98 o
  -5   2  17         21.92         23.05         3.38 o
  -4   2  17          3.53          5.83         2.22 o
  -3   2  17         71.15         77.44         5.77 o
  -2   2  17         76.62         68.68         5.92 o
  -1   2  17        192.32        187.33         4.62 o
   0   2  17          9.55         11.71         2.07 o
   1   2  17        192.12        187.25         6.26 o
   2   2  17         77.19         65.07        18.37 o
   3   2  17         70.72         77.68         6.58 o
   4   2  17          3.56          7.65         3.05 o
   5   2  17         21.80         14.75         6.28 o
  -6   3  17         16.97         19.50         6.32 o
  -5   3  17         45.38         47.03         4.88 o
  -4   3  17         39.87         50.51         5.53 o
  -3   3  17        105.51         99.34        10.04 o
  -2   3  17        192.78        189.13         7.88 o
  -1   3  17        182.63        170.90         6.02 o
   0   3  17         43.93         54.99         3.80 o
   1   3  17        183.80        163.92         6.02 o
   2   3  17        191.47        185.32         6.55 o
   3   3  17        104.48        101.44         8.62 o
   4   3  17         39.95         33.17         7.78 o
   5   3  17         45.07         45.01         9.54 o
  -5   4  17          0.55         -1.25         3.02 o
  -4   4  17         83.17         80.06         6.91 o
  -3   4  17         45.82         48.42         5.33 o
  -2   4  17        245.73        214.70         6.74 o
  -1   4  17         65.13         68.04         4.39 o
   0   4  17          7.98          6.89         2.08 o
   1   4  17         64.93         69.69         7.94 o
   2   4  17        245.74        187.14         8.41 o
   3   4  17         45.79         55.88         8.93 o
   4   4  17         82.97         71.64        10.92 o
   5   4  17          0.58         -3.63         4.11 o
  -5   5  17         12.42         11.82         7.13 o
  -4   5  17          3.82          7.48         3.21 o
  -3   5  17         19.50         18.89         2.98 o
  -2   5  17        173.30        153.11         8.24 o
  -1   5  17         68.89         71.11         4.64 o
   0   5  17        167.66        151.38         6.19 o
   1   5  17         69.60         67.81        10.16 o
   2   5  17        172.85        145.49        12.75 o
   3   5  17         19.33         11.64         4.64 o
   4   5  17          3.92         10.76         5.45 o
   5   5  17         12.36         16.37         7.02 o
  -4   6  17          1.89         -1.13         3.37 o
  -3   6  17          2.31          6.00         2.72 o
  -2   6  17          7.74         10.68         2.71 o
  -1   6  17         79.11         84.79         5.21 o
   0   6  17         64.97         65.97        12.38 o
   1   6  17         78.91         83.72         9.70 o
   2   6  17          7.66         11.38         4.73 o
   3   6  17          2.34          1.42         4.27 o
   4   6  17          1.83          9.75         5.32 o
  -4   7  17          0.01          2.45         3.75 o
  -3   7  17         25.60         32.76         4.33 o
  -2   7  17          0.16          3.54         2.14 o
  -1   7  17        104.14         94.55         5.81 o
   0   7  17          8.31         15.03         3.11 o
   1   7  17        104.61         99.26        11.91 o
   2   7  17          0.16          4.06         4.68 o
   3   7  17         25.54         17.73         6.39 o
   4   7  17          0.02         10.10         5.55 o
  -3   8  17          2.85         11.88         4.28 o
  -2   8  17          1.10          5.69         3.17 o
  -1   8  17         13.60         21.13         3.70 o
   0   8  17         46.92         50.14         5.47 o
   1   8  17         13.56         21.11         6.46 o
   2   8  17          1.07          4.49         4.48 o
   3   8  17          2.84          6.30         5.35 o
  -2   9  17          9.69         18.80         3.81 o
  -1   9  17         40.37         53.55         7.30 o
   0   9  17         14.54         23.60         5.21 o
   1   9  17         40.45         55.53        10.61 o
   0   0  18        601.28        548.25        11.82 o
   1   0  18         54.33         66.66         3.57 o
   2   0  18         43.45         51.55         3.69 o
   3   0  18         49.95         40.28         4.36 o
   4   0  18         11.11         10.49         4.01 o
   5   0  18          1.94          8.50         3.54 o
   6   0  18         10.01         18.96         7.34 o
  -6   1  18          1.06          7.66         5.32 o
  -5   1  18          2.34          6.27         2.84 o
  -4   1  18         52.21         57.84         4.53 o
  -3   1  18        962.54        901.00        18.53 o
  -2   1  18         32.34         37.43         3.43 o
  -1   1  18        102.97         96.40         4.19 o
   0   1  18         36.06         41.52         3.36 o
   1   1  18        102.38         94.22         4.75 o
   2   1  18         32.24         35.58         3.18 o
   3   1  18        961.53        861.12        19.94 o
   4   1  18         51.94         59.32         6.50 o
   5   1  18          2.35          7.42         4.70 o
   6   1  18          1.03          7.72         6.19 o
  -6   2  18         12.85         25.01         6.47 o
  -5   2  18          0.01          2.38         2.35 o
  -4   2  18         21.74         21.02         3.01 o
  -3   2  18         63.33         65.64         4.62 o
  -2   2  18         67.89         63.11         4.18 o
  -1   2  18        104.20         92.19         5.75 o
   0   2  18         30.46         45.71         3.31 o
   1   2  18        104.40        109.05         5.30 o
   2   2  18         67.69         67.89         4.78 o
   3   2  18         63.25         71.26         6.44 o
   4   2  18         21.40         26.75         4.59 o
   5   2  18          0.02         -1.74         5.00 o
  -6   3  18          4.00         14.19         8.93 o
  -5   3  18          8.98          9.71         2.88 o
  -4   3  18        130.91        132.53         8.14 o
  -3   3  18         88.25         84.64         6.40 o
  -2   3  18         72.36         68.36         5.58 o
  -1   3  18        132.39        132.51         5.00 o
   0   3  18         10.63         10.44         2.17 o
   1   3  18        131.77        139.20         5.70 o
   2   3  18         71.68         72.59        12.74 o
   3   3  18         88.44         87.88         7.03 o
   4   3  18        131.04        128.17        13.44 o
   5   3  18          8.94         11.52         6.33 o
  -5   4  18         14.05         22.25         4.50 o
  -4   4  18         23.03         30.67         4.68 o
  -3   4  18         47.92         51.22         5.52 o
  -2   4  18         11.66         16.31         2.70 o
  -1   4  18        137.93        132.14         5.53 o
   0   4  18         22.37         21.70         2.84 o
   1   4  18        139.62        127.68         6.65 o
   2   4  18         11.55         11.94         6.79 o
   3   4  18         47.40         56.58         9.08 o
   4   4  18         23.03         10.50         5.40 o
   5   4  18         14.14         25.80         7.34 o
  -5   5  18          7.78         12.38         4.22 o
  -4   5  18         20.70         24.14         4.45 o
  -3   5  18          7.22         14.29         3.29 o
  -2   5  18         57.93         59.88         4.58 o
  -1   5  18         39.14         40.61         3.83 o
   0   5  18        567.57        509.96        10.86 o
   1   5  18         39.15         37.63         5.57 o
   2   5  18         58.17         60.03         5.93 o
   3   5  18          7.20          7.83         4.49 o
   4   5  18         20.44         15.04         5.98 o
   5   5  18          7.79          6.79         6.68 o
  -4   6  18          9.39          9.08         3.91 o
  -3   6  18         43.54         39.41         4.47 o
  -2   6  18         42.49         55.39         4.68 o
  -1   6  18          3.98          4.31         2.38 o
   0   6  18         21.08         26.76         3.08 o
   1   6  18          4.08          8.58         5.27 o
   2   6  18         42.62         45.76         8.47 o
   3   6  18         43.07         31.07         7.45 o
   4   6  18          9.25          5.87         5.32 o
  -4   7  18         16.03         21.43        10.21 o
  -3   7  18          7.27         16.17         3.39 o
  -2   7  18          1.12          3.24         3.58 o
  -1   7  18         27.49         34.34         3.79 o
   0   7  18        484.55        468.81        13.08 o
   1   7  18         27.44         36.01         5.17 o
   2   7  18          1.16          4.73         4.35 o
   3   7  18          7.34         12.37         5.71 o
  -3   8  18         10.34         15.59         3.61 o
  -2   8  18          6.15          7.53         2.86 o
  -1   8  18          3.61          4.44         4.62 o
   0   8  18         35.07         43.25         5.24 o
   1   8  18          3.62          6.47         4.44 o
   2   8  18          6.04          4.46         4.57 o
   3   8  18         10.36          8.73         5.45 o
  -2   9  18         14.63         18.65         4.43 o
  -1   9  18         28.30         29.27         6.31 o
   0   9  18         55.33         54.47         7.42 o
   1   9  18         28.32         35.96         8.30 o
   1   0  19          1.88          4.28         1.68 o
   2   0  19         56.32         53.45         3.84 o
   3   0  19         95.65         92.69         5.06 o
   4   0  19         54.54         48.08         4.87 o
   5   0  19          0.48          6.06         3.49 o
  -5   1  19          7.66         10.86         4.08 o
  -4   1  19        213.79        184.80         7.41 o
  -3   1  19         26.59         35.91         3.59 o
  -2   1  19       1316.72       1247.99        33.48 o
  -1   1  19         47.51         52.04         3.51 o
   0   1  19          1.74          3.31         1.93 o
   1   1  19         47.78         53.74         4.12 o
   2   1  19       1315.06       1190.34        20.82 o
   3   1  19         26.56         23.78         3.57 o
   4   1  19        214.88        211.92        10.18 o
   5   1  19          7.64         10.61         5.42 o
  -6   2  19          9.08         25.77         9.32 o
  -5   2  19         11.34         10.55         2.79 o
  -4   2  19          7.74          9.25         2.34 o
  -3   2  19         66.69         63.88         4.69 o
  -2   2  19         20.81         18.46         2.65 o
  -1   2  19        183.26        183.00         7.77 o
   0   2  19         68.15         71.65         3.99 o
   1   2  19        183.83        186.40         6.55 o
   2   2  19         21.39         20.84         3.08 o
   3   2  19         67.68         69.55         6.52 o
   4   2  19          7.83         12.58         3.70 o
   5   2  19         11.28         14.94         6.63 o
  -5   3  19         34.90         44.01         4.83 o
  -4   3  19         90.15         84.26         7.03 o
  -3   3  19         79.94         84.93         6.54 o
  -2   3  19        258.17        265.80        10.04 o
  -1   3  19        361.86        326.61         8.06 o
   0   3  19         18.19         18.17         2.70 o
   1   3  19        360.16        326.98         9.16 o
   2   3  19        259.51        253.09        19.38 o
   3   3  19         80.16         76.11         6.74 o
   4   3  19         90.22         83.80        11.40 o
   5   3  19         34.99         40.73         9.03 o
  -5   4  19          7.44         10.05         3.98 o
  -4   4  19         31.70         28.94         4.81 o
  -3   4  19         27.90         30.41         4.54 o
  -2   4  19         94.08         96.70         6.81 o
  -1   4  19         65.89         55.36         4.17 o
   0   4  19         10.93         19.72         3.54 o
   1   4  19         66.25         58.93         4.65 o
   2   4  19         93.44         94.00         7.06 o
   3   4  19         27.88         38.56         5.09 o
   4   4  19         31.47         25.19         7.50 o
   5   4  19          7.38          7.59         5.87 o
  -5   5  19         98.52        122.64        16.22 o
  -4   5  19          8.20         14.43         3.99 o
  -3   5  19          0.22         -2.29         2.38 o
  -2   5  19         14.86         17.55         3.00 o
  -1   5  19        178.31        191.81         6.52 o
   0   5  19         28.78         37.19         5.92 o
   1   5  19        178.05        137.00        21.72 o
   2   5  19         14.80         20.91         3.70 o
   3   5  19          0.24         -0.43         3.88 o
   4   5  19          8.11         10.95         5.37 o
  -4   6  19         18.88         21.64         5.08 o
  -3   6  19         13.15         20.11         4.31 o
  -2   6  19         23.46         29.85         4.37 o
  -1   6  19         27.68         32.36         3.77 o
   0   6  19          1.41          4.46         2.82 o
   1   6  19         27.84         36.19         5.09 o
   2   6  19         23.43         28.27         6.92 o
   3   6  19         12.98         19.18         6.35 o
   4   6  19         18.94         17.98         6.52 o
  -3   7  19          8.34         13.26         4.24 o
  -2   7  19         11.78         18.11         3.18 o
  -1   7  19        237.17        209.37         9.00 o
   0   7  19          1.91          7.63         2.77 o
   1   7  19        238.00        204.53        10.04 o
   2   7  19         11.91          6.92         5.07 o
   3   7  19          8.31         17.77         6.14 o
  -3   8  19          3.07          6.29         6.17 o
  -2   8  19          4.96          7.06         2.80 o
  -1   8  19          4.56          9.95         3.14 o
   0   8  19          8.41         17.74         7.44 o
   1   8  19          4.54         17.02         5.69 o
   2   8  19          4.93          7.35         5.23 o
  -2   9  19          4.14         19.76         7.38 o
  -1   9  19         55.92         64.36         6.84 o
   0   9  19         31.58         29.22        21.76 o
   1   9  19         55.70         63.85        11.86 o
   0   0  20        324.50        256.68        14.35 o
   1   0  20         57.28         54.95         3.70 o
   2   0  20        386.76        349.44        16.21 o
   3   0  20         88.30         94.43         5.68 o
   4   0  20         42.15         54.21         6.58 o
   5   0  20          0.19          6.86         3.48 o
  -5   1  20          1.32          5.40         5.33 o
  -4   1  20         42.35         43.10         4.24 o
  -3   1  20       1072.49       1020.82        18.36 o
  -2   1  20        135.50        132.58         5.96 o
  -1   1  20        283.86        255.59         8.39 o
   0   1  20         61.98         49.51         5.60 o
   1   1  20        282.27        261.20         9.88 o
   2   1  20        135.23        142.76         5.30 o
   3   1  20       1075.37       1040.07        23.88 o
   4   1  20         42.10         52.32         6.88 o
   5   1  20          1.40          5.29         4.60 o
  -5   2  20         10.55         15.74         3.32 o
  -4   2  20         28.42         29.23         3.51 o
  -3   2  20         50.18         54.96         4.40 o
  -2   2  20         38.52         43.00         5.06 o
  -1   2  20          7.33          7.32         2.73 o
   0   2  20        501.99        419.65         9.99 o
   1   2  20          7.35          8.97         2.33 o
   2   2  20         38.71         39.48         4.09 o
   3   2  20         49.87         59.01        14.37 o
   4   2  20         28.29         34.70         9.82 o
   5   2  20         10.37         12.15         6.27 o
  -5   3  20         20.11         21.30         4.67 o
  -4   3  20         78.97         68.81         6.55 o
  -3   3  20         88.24         71.69         6.27 o
  -2   3  20         83.94         97.52         6.72 o
  -1   3  20        276.41        221.12        10.74 o
   0   3  20         89.08         99.40         5.03 o
   1   3  20        277.83        237.79         7.66 o
   2   3  20         85.07         86.95         6.83 o
   3   3  20         88.53         80.48        12.57 o
   4   3  20         78.81         70.01        11.32 o
   5   3  20         20.04         20.47         7.34 o
  -5   4  20          3.54         12.38         4.14 o
  -4   4  20         19.55         24.51         6.47 o
  -3   4  20         37.84         43.39         7.06 o
  -2   4  20         28.79         26.16         4.15 o
  -1   4  20         90.29         78.60         4.82 o
   0   4  20         43.94         55.23         4.15 o
   1   4  20         90.07         75.72         6.03 o
   2   4  20         28.92         31.11         4.52 o
   3   4  20         38.10         53.71         7.52 o
   4   4  20         19.52         25.70         7.54 o
   5   4  20          3.52         10.13         6.63 o
  -4   5  20         28.53         23.73         4.77 o
  -3   5  20          3.00          2.41         2.72 o
  -2   5  20         23.29         19.23         3.91 o
  -1   5  20         72.70         79.97         5.11 o
   0   5  20        830.95        752.28        14.06 o
   1   5  20         72.53         45.74         7.80 o
   2   5  20         23.96         36.55         4.90 o
   3   5  20          2.91          8.76         4.65 o
   4   5  20         28.41         17.47         6.39 o
  -4   6  20          0.15          5.40         3.96 o
  -3   6  20         29.67         28.84         5.08 o
  -2   6  20          3.07         10.37         2.61 o
  -1   6  20         58.60         57.28         4.77 o
   0   6  20         35.03         39.66         4.01 o
   1   6  20         58.08         56.99         6.25 o
   2   6  20          3.05         12.34         5.16 o
   3   6  20         29.51         33.95         7.80 o
   4   6  20          0.14          8.01         5.72 o
  -3   7  20         10.36         15.73         4.30 o
  -2   7  20         24.67         27.78         3.84 o
  -1   7  20         25.67         29.76         4.91 o
   0   7  20        373.59        339.99        17.71 o
   1   7  20         25.95         26.73         4.73 o
   2   7  20         24.73         31.63         7.67 o
   3   7  20         10.24         28.95         7.45 o
  -2   8  20          1.94          7.29         3.00 o
  -1   8  20          1.44         10.65         3.35 o
   0   8  20          7.71         16.86         3.94 o
   1   8  20          1.41          4.72         5.23 o
   2   8  20          1.96         11.64         5.82 o
  -1   9  20         15.32         22.51         4.43 o
   0   9  20         39.38         56.49        15.34 o
   1   0  21        537.78        477.69        13.39 o
   2   0  21         15.03         22.01         2.93 o
   3   0  21         15.40         21.58         2.94 o
   4   0  21         63.34         62.47         8.36 o
   5   0  21          1.04          4.93         3.53 o
  -5   1  21          3.78         14.37         4.63 o
  -4   1  21         78.55         71.40         6.61 o
  -3   1  21         28.85         37.40         3.81 o
  -2   1  21        515.09        482.12        10.31 o
  -1   1  21          7.70         11.36         2.73 o
   0   1  21        105.41         94.56         7.35 o
   1   1  21          7.79         14.68         2.68 o
   2   1  21        513.47        498.01        10.21 o
   3   1  21         29.41         35.23         4.18 o
   4   1  21         78.59         81.15         7.93 o
   5   1  21          3.73          9.57         5.42 o
  -5   2  21          4.99          8.36         2.90 o
  -4   2  21          6.56         12.65         2.72 o
  -3   2  21        110.34        121.87         5.92 o
  -2   2  21        126.39        122.86         5.52 o
  -1   2  21        220.70        188.31         7.74 o
   0   2  21        200.98        182.13         9.04 o
   1   2  21        220.97        215.06        13.54 o
   2   2  21        126.90        124.71         6.13 o
   4   2  21          6.59         11.37         3.98 o
   5   2  21          5.08          7.48         6.11 o
  -5   3  21         48.49         44.86         5.01 o
  -4   3  21         26.28         35.53         4.13 o
  -3   3  21         22.74         24.91         3.39 o
  -2   3  21        289.95        253.96         9.39 o
  -1   3  21        205.58        189.08        11.38 o
   0   3  21        249.84        221.77         6.76 o
   1   3  21        204.75        199.76        10.61 o
   2   3  21        290.67        220.89        24.92 o
   3   3  21         22.78         28.13         4.68 o
   4   3  21         26.20         29.90         7.86 o
   5   3  21         48.49         58.02        11.11 o
  -5   4  21         12.97         13.86         3.49 o
  -4   4  21         12.97         26.06         4.66 o
  -3   4  21         13.20         19.53         3.95 o
  -2   4  21        118.58        112.81         7.60 o
  -1   4  21         29.31         29.91         4.24 o
   0   4  21        223.99        213.99         7.27 o
   1   4  21         29.33         31.50         3.78 o
   2   4  21        117.88        114.87        11.35 o
   3   4  21         13.33         25.72         8.26 o
   4   4  21         13.07         12.20         5.99 o
   5   4  21         12.93         19.74         8.25 o
  -4   5  21          5.09          8.10         3.66 o
  -3   5  21          5.83         12.88         3.78 o
  -2   5  21         24.27         32.77         4.90 o
  -1   5  21        425.80        385.04         9.76 o
   0   5  21          3.63          5.63         2.09 o
   1   5  21        426.81        372.03        17.69 o
   2   5  21         24.41         32.26         4.70 o
   3   5  21          5.85          6.79         4.86 o
   4   5  21          5.01          5.93         5.00 o
  -4   6  21         30.67         31.41         5.87 o
  -3   6  21         14.05         22.48         4.85 o
  -2   6  21         28.53         33.09         4.91 o
  -1   6  21         33.10         33.32         3.87 o
   0   6  21          0.02          2.95         3.11 o
   1   6  21         32.89         25.92         4.61 o
   2   6  21         28.46         26.61         6.78 o
   3   6  21         14.14         28.11         7.50 o
   4   6  21         30.85         27.80         8.14 o
  -3   7  21          8.17         10.65         4.19 o
  -2   7  21          0.13          1.58         2.98 o
  -1   7  21         45.11         44.53         4.56 o
   0   7  21          4.42          7.67         2.90 o
   1   7  21         45.44         46.28         6.12 o
   2   7  21          0.14          7.54         4.87 o
   3   7  21          8.27         13.36         5.26 o
  -2   8  21          6.25         17.15         3.66 o
  -1   8  21          6.42         12.82         3.46 o
   0   8  21          6.47         14.80         5.80 o
   1   8  21          6.41          4.33         4.70 o
   2   8  21          6.28         18.46         6.74 o
  -1   9  21         15.93         24.11         6.94 o
   0   9  21          2.34         16.11         4.85 o
   0   0  22        390.80        372.88        18.84 o
   1   0  22        108.18        101.80         6.27 o
   2   0  22        228.52        213.17         6.63 o
   3   0  22         26.05         33.44         3.59 o
   4   0  22          3.44         10.54         3.56 o
   5   0  22          0.25          6.35         3.56 o
  -5   1  22          3.44          7.32         4.24 o
  -4   1  22         46.65         47.65         7.04 o
  -3   1  22         25.28         23.65         3.70 o
  -2   1  22          5.66          6.37         2.14 o
  -1   1  22        201.58        196.70         8.04 o
   0   1  22        193.60        169.80         8.75 o
   1   1  22        199.16        203.03         9.57 o
   2   1  22          5.78          5.74         2.20 o
   3   1  22         24.65         26.73         3.71 o
   4   1  22         46.59         57.19         9.56 o
   5   1  22          3.51         14.59         6.41 o
  -5   2  22          9.72         12.45         5.31 o
  -4   2  22         18.13         18.02         6.33 o
  -3   2  22         36.50         35.04         3.87 o
  -2   2  22         77.35         96.82         6.71 o
  -1   2  22        223.71        184.18         7.74 o
   0   2  22         18.02         21.44         4.97 o
   1   2  22        223.59        193.55         7.12 o
   2   2  22         76.93         94.23         6.01 o
   3   2  22         36.30         23.40        12.58 o
   4   2  22         18.07         19.41         6.07 o
   5   2  22          9.62         15.79         6.57 o
  -5   3  22          0.45          4.51         2.94 o
  -4   3  22         87.60        106.65         6.70 o
  -3   3  22         20.62         23.39         3.34 o
  -2   3  22        203.92        200.03         8.59 o
  -1   3  22        148.62        136.24         7.73 o
   0   3  22         97.12         92.97         9.42 o
   1   3  22        148.56        136.27         9.86 o
   2   3  22        202.18        212.17         9.54 o
   3   3  22         20.54         27.99         4.79 o
   4   3  22         88.28        119.27        13.71 o
   5   3  22          0.50         11.78         7.26 o
  -5   4  22          3.03          8.82         7.94 o
  -4   4  22          0.31         -1.48         3.51 o
  -3   4  22         41.98         49.49         5.85 o
  -2   4  22         20.97         22.64         5.25 o
  -1   4  22         92.78         96.66         7.00 o
   0   4  22          1.29          3.55         1.97 o
   1   4  22         92.48         95.75         5.98 o
   2   4  22         21.06         28.17         4.29 o
   3   4  22         41.99         54.98        13.56 o
   4   4  22          0.32          5.58         5.23 o
  -4   5  22          9.53         15.62         4.79 o
  -3   5  22          1.12          4.01         3.26 o
  -2   5  22         55.17         52.76         5.86 o
  -1   5  22         29.67         43.31         5.37 o
   0   5  22          9.08         15.92         2.75 o
   1   5  22         29.83         30.42         4.64 o
   2   5  22         54.91         54.68         6.86 o
   3   5  22          1.13          3.26         4.00 o
   4   5  22          9.41         14.08         6.39 o
  -3   6  22          3.12         10.63         4.27 o
  -2   6  22          5.14          9.71         3.92 o
  -1   6  22         16.28         17.09         4.02 o
   0   6  22         38.21         59.78         6.37 o
   1   6  22         16.20         17.17        14.36 o
   2   6  22          5.12         13.22         5.11 o
   3   6  22          3.17         12.77         6.03 o
  -3   7  22          6.87         10.34         4.98 o
  -2   7  22          2.98          5.32         3.59 o
  -1   7  22          0.22          6.44         2.61 o
   0   7  22         17.86         16.77         8.19 o
   1   7  22          0.23          3.17         3.35 o
   2   7  22          2.93         -0.72         3.90 o
   3   7  22          6.80         12.26         5.85 o
  -2   8  22          1.46          7.73         9.40 o
  -1   8  22          1.38         11.83         3.26 o
   0   8  22         21.02         22.12         4.61 o
   1   8  22          1.37         12.56         5.63 o
   2   8  22          1.45          7.11         6.12 o
   1   0  23         34.40         33.68         5.16 o
   2   0  23         63.84         58.17         4.23 o
   3   0  23          0.28          6.47         2.15 o
   4   0  23          2.30          6.84         3.25 o
   5   0  23          3.16         11.74         4.57 o
  -5   1  23          0.54          4.35         4.21 o
  -4   1  23         64.98         78.42         5.74 o
  -3   1  23         75.47         80.10         5.29 o
  -2   1  23        122.67        122.51         9.07 o
  -1   1  23         27.69         27.21         4.09 o
   0   1  23        124.66        136.70         8.12 o
   1   1  23         28.02         34.94         7.90 o
   2   1  23        121.72        124.64         6.15 o
   3   1  23         75.28         72.09         5.79 o
   4   1  23         65.50         94.83        12.05 o
   5   1  23          0.53         12.50         6.06 o
  -5   2  23          8.04         20.28         6.34 o
  -4   2  23         25.42         36.30         4.33 o
  -3   2  23         26.99         31.18         3.57 o
  -2   2  23         55.82         49.91         5.36 o
  -1   2  23         24.99         37.28         4.68 o
   0   2  23         85.46         79.25         7.40 o
   1   2  23         25.33         26.20         4.60 o
   2   2  23         56.14         57.02         5.05 o
   3   2  23         27.59         32.20         4.86 o
   4   2  23         25.16         31.85         5.61 o
   5   2  23          7.99         32.16         8.52 o
  -5   3  23         19.40         23.60         4.27 o
  -4   3  23         21.82         31.62         4.16 o
  -3   3  23          0.99         -1.04         3.01 o
  -2   3  23        169.75        163.45         8.29 o
  -1   3  23        261.47        215.09         9.64 o
   0   3  23          2.75          4.30         5.44 o
   1   3  23        259.80        214.02         7.69 o
   2   3  23        168.73        170.86         8.55 o
   3   3  23          1.09          7.89         3.15 o
   4   3  23         21.81         28.18         7.88 o
   5   3  23         19.57         25.01         7.94 o
  -5   4  23         10.48         18.19         7.11 o
  -4   4  23          8.52         13.84         4.25 o
  -3   4  23          9.38         21.43         4.57 o
  -2   4  23         45.06         49.68         5.86 o
  -1   4  23         53.17         42.98         6.40 o
   0   4  23         15.97         17.33         4.01 o
   1   4  23         53.26         64.87         5.12 o
   2   4  23         45.78         50.62         7.82 o
   3   4  23          9.18         25.43         6.53 o
   4   4  23          8.56          9.75         5.85 o
  -4   5  23          6.20          8.93         4.66 o
  -3   5  23          6.28          7.42         3.69 o
  -2   5  23         18.35         18.73         4.08 o
  -1   5  23         92.34         93.03         7.40 o
   0   5  23          1.17          7.06         2.27 o
   1   5  23         91.57         93.74         7.65 o
   2   5  23         18.47         16.90         5.73 o
   3   5  23          6.24          7.40         5.23 o
   4   5  23          6.14         11.86         6.33 o
  -3   6  23          5.84         11.18         4.38 o
  -2   6  23          7.26         11.07         3.51 o
  -1   6  23          7.39          3.76         3.36 o
   0   6  23          4.61          8.20         2.78 o
   1   6  23          7.58          6.80         2.96 o
   2   6  23          7.37         11.89         4.76 o
   3   6  23          5.84         14.19         5.90 o
  -2   7  23          1.22         12.48         5.94 o
  -1   7  23         17.96         25.50         4.52 o
   0   7  23         12.14         28.92         4.73 o
   1   7  23         17.97         30.54         5.25 o
   2   7  23          1.27          6.22         5.29 o
  -2   8  23          7.88          4.52         7.27 o
  -1   8  23          0.35          9.64         3.45 o
   0   8  23          4.44          6.67         3.82 o
   1   8  23          0.36          7.83         5.27 o
   0   0  24        564.78        503.64        22.87 o
   1   0  24         75.16         95.17         8.08 o
   2   0  24          6.75         13.44         3.20 o
   3   0  24         46.54         45.54         4.79 o
   4   0  24          0.53          6.00         3.52 o
   5   0  24          3.40          5.87         4.09 o
  -5   1  24          5.75         16.35         4.98 o
  -4   1  24         22.42         15.23         4.18 o
  -3   1  24         95.73         99.77         5.93 o
  -2   1  24         42.10         35.36         4.66 o
  -1   1  24        219.98        203.66         8.26 o
   0   1  24        306.49        307.85        12.39 o
   1   1  24        220.64        200.87         9.99 o
   2   1  24         42.18         42.31         5.85 o
   3   1  24         95.47        103.25         9.13 o
   4   1  24         22.65         12.93         9.14 o
   5   1  24          5.72         10.26         6.65 o
  -5   2  24          8.85         17.60         5.30 o
  -4   2  24          1.26          3.10         2.82 o
  -3   2  24         10.96         12.15         3.51 o
  -2   2  24        146.13        136.65         8.20 o
  -1   2  24        147.22        141.49         7.97 o
   0   2  24        103.51        109.07         8.50 o
   1   2  24        147.68        129.54        12.10 o
   2   2  24        147.15        140.13         6.97 o
   3   2  24         11.21         18.81         5.44 o
   4   2  24          1.22          5.43         3.75 o
   5   2  24          8.86         25.14         8.33 o
  -5   3  24          1.23          8.39         3.66 o
  -4   3  24         12.17         12.72         4.04 o
  -3   3  24         57.96         65.29         6.76 o
  -2   3  24          0.34          6.27         2.92 o
  -1   3  24         31.38         34.77         4.96 o
   0   3  24         15.73         10.71         3.40 o
   1   3  24         30.89         35.55         5.14 o
   2   3  24          0.37          5.57         2.66 o
   3   3  24         57.95         58.05         6.74 o
   4   3  24         12.11         15.78         6.65 o
  -4   4  24         14.38         23.89         5.17 o
  -3   4  24         37.50         42.53         5.91 o
  -2   4  24          6.95          6.69         2.94 o
  -1   4  24         22.11         15.15         3.67 o
   0   4  24         15.03         17.19         4.14 o
   1   4  24         22.64         29.03         6.06 o
   2   4  24          6.95          9.53         6.03 o
   3   4  24         37.92         52.44         6.30 o
   4   4  24         14.68         23.67         7.74 o
  -4   5  24         15.78         40.49        10.87 o
  -3   5  24          1.50         -0.56         3.15 o
  -2   5  24         20.95         25.65         4.54 o
  -1   5  24         22.88         26.31         4.36 o
   0   5  24         21.73         15.42         4.16 o
   1   5  24         22.91         39.96         5.63 o
   2   5  24         21.23         21.32         7.01 o
   3   5  24          1.51          7.56         4.60 o
   4   5  24         15.78         21.61         7.37 o
  -3   6  24         32.78         55.24        10.44 o
  -2   6  24          8.59         16.41         6.38 o
  -1   6  24          1.24          3.93         2.93 o
   0   6  24         10.92         13.60         3.73 o
   1   6  24          1.27          6.86         3.22 o
   2   6  24          8.57         22.52         6.60 o
   3   6  24         33.18         39.26         8.77 o
  -2   7  24          6.12         16.32         6.89 o
  -1   7  24          6.54          7.14         3.65 o
   0   7  24         37.28         51.64         8.44 o
   1   7  24          6.58         11.90         3.99 o
   2   7  24          5.98          2.89         5.11 o
  -1   8  24          3.07         10.39         7.37 o
   0   8  24          9.41          6.06         3.35 o
   1   8  24          3.01         15.46         6.01 o
   1   0  25        351.46        311.08        24.07 o
   2   0  25         10.47         16.73         4.48 o
   3   0  25          2.54          7.13         3.74 o
   4   0  25          0.00          1.75         3.39 o
   5   0  25         10.32         23.02         5.73 o
  -5   1  25          9.50         18.50         5.33 o
  -4   1  25          6.05         15.61         4.10 o
  -3   1  25          2.04          0.60         2.71 o
  -2   1  25         10.36          8.18         3.06 o
  -1   1  25         17.82         19.93         3.69 o
   0   1  25        197.19        156.76         9.17 o
   1   1  25         17.79         15.48         3.75 o
   2   1  25          9.88         13.42         4.75 o
   3   1  25          2.14          8.55         2.81 o
   4   1  25          5.95          8.41         4.04 o
   5   1  25          9.54         21.35         7.78 o
  -5   2  25          0.28         13.79         6.94 o
  -4   2  25          8.10         18.88         4.33 o
  -3   2  25          9.04          7.62         3.25 o
  -2   2  25         27.45         28.43         4.48 o
  -1   2  25         62.28         57.18         5.79 o
   0   2  25        208.75        201.90        14.04 o
   1   2  25         62.31         71.56         7.28 o
   2   2  25         27.28         28.04         5.01 o
   3   2  25          9.15         11.07         3.78 o
   4   2  25          8.10         20.59         5.00 o
  -4   3  25         33.41         47.21         6.37 o
  -3   3  25         18.28         17.32         5.91 o
  -2   3  25          1.27          5.93         2.86 o
  -1   3  25         31.92         37.31         4.99 o
   0   3  25        141.56        146.63        10.15 o
   1   3  25         31.89         37.49         5.48 o
   2   3  25          1.23          7.89         5.04 o
   3   3  25         18.04         24.03         4.62 o
   4   3  25         33.40         30.67         8.23 o
  -4   4  25         17.28         24.40         5.45 o
  -3   4  25          0.57          2.38         3.42 o
  -2   4  25         19.70         18.86         4.29 o
  -1   4  25         23.55         31.74         4.80 o
   0   4  25         16.39         13.36         3.84 o
   1   4  25         23.32         23.49         4.64 o
   2   4  25         19.89         19.26         4.24 o
   3   4  25          0.57         12.55         3.46 o
   4   4  25         17.42         27.20         7.74 o
  -3   5  25         54.31         52.81         6.88 o
  -2   5  25         10.28         13.45         3.92 o
  -1   5  25          1.74          0.41         2.73 o
   0   5  25         25.12         21.52         4.95 o
   1   5  25          1.80          8.84         6.14 o
   2   5  25         10.25         10.29         4.83 o
   3   5  25         54.14         47.65         9.40 o
  -3   6  25         15.21          7.94         8.36 o
  -2   6  25          5.51         11.96         4.05 o
  -1   6  25          2.08          5.51         3.03 o
   0   6  25          0.49          8.04         5.53 o
   1   6  25          2.09          4.72         2.95 o
   2   6  25          5.56         15.68         5.82 o
   3   6  25         15.36         14.48         6.22 o
  -2   7  25          2.65         -1.65         6.86 o
  -1   7  25          5.02         13.47         4.03 o
   0   7  25          4.29          6.94         5.96 o
   1   7  25          4.87         15.25         3.90 o
   2   7  25          2.63         11.89         6.23 o
   0   8  25          1.69         14.45         4.31 o
   1   8  25          0.88         10.42         6.17 o
   0   0  26        181.17        136.93        13.57 o
   1   0  26         40.28         30.79         6.15 o
   2   0  26         13.20         11.28         3.27 o
   3   0  26          1.68          5.83         3.42 o
   4   0  26          7.56         16.59         4.74 o
   5   0  26         10.77         14.16         5.33 o
  -5   1  26         37.27         12.26         6.25 o
  -4   1  26          0.24          8.19         4.47 o
  -3   1  26         20.02         23.37         4.34 o
  -2   1  26         12.18         12.09         3.42 o
  -1   1  26         71.20         61.48         7.43 o
   0   1  26         23.55         37.13         5.91 o
   1   1  26         71.32         54.40         6.76 o
   2   1  26         12.24         11.14         3.56 o
   3   1  26         19.66         30.37         5.31 o
   4   1  26          0.23          4.54         4.89 o
  -4   2  26          5.21          9.84         3.86 o
  -3   2  26          6.81          9.86         3.88 o
  -2   2  26          1.25          3.49         2.66 o
  -1   2  26         55.08         57.56         7.83 o
   0   2  26         11.04         11.69         3.51 o
   1   2  26         55.23         55.99         6.85 o
   2   2  26          1.24         12.49         3.90 o
   3   2  26          6.74         13.08         3.64 o
   4   2  26          5.17          4.47         3.72 o
  -4   3  26          2.26          4.04         4.05 o
  -3   3  26         29.96         33.69         5.39 o
  -2   3  26         28.64         29.37         4.63 o
  -1   3  26         15.95         17.78         3.75 o
   0   3  26         78.70         89.01         9.01 o
   1   3  26         15.75         18.88         4.41 o
   2   3  26         28.40         35.28         7.82 o
   3   3  26         29.50         18.05        11.19 o
   4   3  26          2.33          9.17         5.42 o
  -4   4  26          0.10          0.57         4.84 o
  -3   4  26         12.75         20.94         5.83 o
  -2   4  26          2.74          9.74         3.63 o
  -1   4  26         10.46          9.43         3.26 o
   0   4  26          0.04         -1.52         3.00 o
   1   4  26         10.41         12.18         3.75 o
   2   4  26          2.77         10.28         5.16 o
   3   4  26         12.94         18.25        10.41 o
   4   4  26          0.12         11.80         6.51 o
  -3   5  26          3.53         14.38         4.69 o
  -2   5  26         63.08         55.85         6.81 o
  -1   5  26          2.34          3.62         3.15 o
   0   5  26          4.65          4.60         4.24 o
   1   5  26          2.34          5.13         4.68 o
   2   5  26         62.72         69.26         7.44 o
   3   5  26          3.56          5.72         5.32 o
  -2   6  26          3.36          5.25         4.08 o
  -1   6  26          2.95          8.17         3.54 o
   0   6  26          1.92          5.23         4.14 o
   1   6  26          2.96         11.80         5.42 o
   2   6  26          3.40          3.12         4.08 o
   3   6  26          4.63         10.45         5.91 o
  -2   7  26         28.45         33.02        10.49 o
  -1   7  26          7.43         16.31         5.22 o
   0   7  26          5.63         12.40         6.79 o
   1   7  26          7.34          8.82         4.03 o
   2   7  26         28.33         55.38        10.55 o
   1   0  27         30.09         43.81         6.49 o
   2   0  27          0.11          4.89         2.98 o
   3   0  27          6.86          6.49         4.04 o
   4   0  27          2.50          7.99         6.23 o
  -4   1  27         25.17         37.79        18.42 o
  -3   1  27          2.21          1.67         2.96 o
  -2   1  27          2.51          7.04         3.03 o
  -1   1  27          4.33          4.37         3.16 o
   0   1  27          4.66          5.22         3.21 o
   1   1  27          4.36          6.41         3.29 o
   2   1  27          2.56          8.20         5.43 o
   3   1  27          2.14          6.19         4.86 o
   4   1  27         24.93         38.51         6.70 o
  -4   2  27          0.78          3.09         3.66 o
  -3   2  27          3.07          8.56         3.71 o
  -2   2  27          3.99         10.75         4.60 o
  -1   2  27         45.75         43.78         5.41 o
   0   2  27         36.69         40.25         6.09 o
   1   2  27         46.46         35.98         6.51 o
   2   2  27          3.81          6.12         3.84 o
   3   2  27          3.12          5.58         4.91 o
   4   2  27          0.77          9.33         4.33 o
  -4   3  27          2.58         11.90         5.87 o
  -3   3  27         26.71         31.25         5.43 o
  -2   3  27          3.22          3.97         3.78 o
  -1   3  27          8.33          6.94         3.16 o
   0   3  27         45.17         31.92         5.65 o
   1   3  27          8.34         16.52         4.16 o
   2   3  27          3.32         10.87         4.30 o
   3   3  27         26.57         20.90         4.71 o
   4   3  27          2.50          7.06         6.15 o
  -3   4  27          5.12          6.12         4.03 o
  -2   4  27         56.21         49.88         6.38 o
  -1   4  27          8.98         14.68         3.61 o
   0   4  27         14.84          7.41         3.77 o
   1   4  27          9.18          4.86         3.33 o
   2   4  27         56.69         56.33        10.29 o
   3   4  27          5.07         11.01         7.62 o
   4   4  27          7.78         18.08         7.19 o
  -3   5  27          0.64          3.56         4.14 o
  -2   5  27          9.95         13.31         4.31 o
  -1   5  27         28.09         42.60         6.16 o
   0   5  27          2.09          0.44         3.15 o
   1   5  27         27.82         35.56         8.54 o
   2   5  27          9.91         14.84         4.62 o
   3   5  27          0.63          3.12         4.89 o
  -2   6  27          3.71         10.38         5.47 o
  -1   6  27          1.11         10.75         3.65 o
   0   6  27          3.21         14.93         6.46 o
   1   6  27          1.12         18.25         6.47 o
   2   6  27          3.61          8.93         5.75 o
   0   7  27          8.52          8.76         6.09 o
   1   7  27          0.65         14.03         6.54 o
   0   0  28         98.23         94.85        12.90 o
   1   0  28          0.02         -4.07         6.87 o
   2   0  28          0.02          3.21         5.56 o
   3   0  28          1.50          7.12         4.13 o
   4   0  28          4.61         11.86         8.33 o
  -4   1  28          2.50          9.00         4.96 o
  -3   1  28          6.24         12.44         4.57 o
  -2   1  28          0.64          3.20         2.71 o
  -1   1  28         14.04         15.27         4.57 o
   0   1  28          1.62          1.85         3.00 o
   1   1  28         13.70         16.52         4.62 o
   2   1  28          0.67         10.53         3.66 o
   3   1  28          6.38         11.81         5.55 o
   4   1  28          2.55          5.50         6.59 o
  -4   2  28          2.30          8.77         4.89 o
  -3   2  28          5.63         10.68         3.97 o
  -2   2  28         18.69         28.85         4.70 o
  -1   2  28          4.86          6.56         4.06 o
   0   2  28          7.56          7.81         3.21 o
   1   2  28          4.93         10.50         3.97 o
   2   2  28         18.96         27.81         5.34 o
   3   2  28          5.63         17.34         6.39 o
   4   2  28          2.32          8.95         6.01 o
  -4   3  28          5.17         12.22         5.93 o
  -3   3  28          7.80         13.80         4.52 o
  -2   3  28          2.39          3.66         3.29 o
  -1   3  28         19.35         21.88         4.42 o
   0   3  28          0.00          3.01         5.60 o
   1   3  28         19.69         33.24         5.71 o
   2   3  28          2.52          9.35         4.86 o
   3   3  28          7.71         23.61         6.44 o
   4   3  28          5.03         14.98         7.24 o
  -3   4  28          5.65          5.60         4.19 o
  -2   4  28          5.72         10.24         3.93 o
  -1   4  28          7.62          7.60         3.30 o
   0   4  28          0.02          0.21         2.70 o
   1   4  28          7.86         11.70         5.47 o
   2   4  28          5.63         15.39         5.91 o
   3   4  28          5.70         16.69         6.62 o
  -2   5  28          5.27         12.25         4.67 o
  -1   5  28          0.55          1.09         3.91 o
   0   5  28         29.24         30.95         6.16 o
   1   5  28          0.56         12.00         6.15 o
   2   5  28          5.17          3.64         4.33 o
   3   5  28          4.61         23.54         7.08 o
  -2   6  28          8.06         11.60         8.46 o
  -1   6  28          9.16         17.16         4.52 o
   0   6  28          9.02         14.03         6.86 o
   1   6  28          9.08         10.93         6.11 o
   1   0  29         23.84         28.64         5.45 o
   2   0  29          1.47          3.52         3.63 o
   3   0  29         38.01         36.44         6.69 o
   4   0  29          1.09         12.07         8.52 o
  -3   1  29          3.58          6.69         6.38 o
  -2   1  29         47.48         57.56         6.37 o
  -1   1  29          0.81          2.72         3.52 o
   0   1  29          4.43         11.67         4.32 o
   1   1  29          0.82          6.25         3.58 o
   2   1  29         47.79         48.12        10.48 o
   3   1  29          3.55          8.77         6.17 o
   4   1  29         10.42          8.38         7.67 o
  -4   2  29          7.90         -0.50         7.24 o
  -3   2  29          4.70          6.20         3.65 o
  -2   2  29          0.97         -1.59         2.86 o
  -1   2  29         25.10         27.60         5.64 o
   0   2  29          0.99          4.98         3.27 o
   1   2  29         25.02         34.94         9.95 o
   2   2  29          0.99          2.39         2.88 o
   3   2  29          4.62         21.56         7.08 o
   4   2  29          7.97         17.31         7.50 o
  -3   3  29          1.93         -1.45         3.78 o
  -2   3  29          6.50         11.57         4.16 o
  -1   3  29          9.37         19.47         5.53 o
   0   3  29          0.28          1.34         2.97 o
   1   3  29          9.21         12.65         4.25 o
   2   3  29          6.37          9.17         5.35 o
   3   3  29          2.01         20.83         7.16 o
  -3   4  29          3.68         10.77         8.66 o
  -2   4  29          9.71         14.33         4.62 o
  -1   4  29          0.22          7.96         3.59 o
   0   4  29          1.69          7.88         3.84 o
   1   4  29          0.21          3.88         4.70 o
   2   4  29          9.61         15.90         6.27 o
   3   4  29          3.67         11.25         6.46 o
  -2   5  29          0.26          0.91         4.07 o
  -1   5  29          8.08          9.44         4.09 o
   0   5  29          0.01          8.02         4.15 o
   1   5  29          8.20         15.76         5.40 o
   2   5  29          0.26          7.32         4.78 o
  -1   6  29          2.25          3.92         7.37 o
   0   6  29         23.59         30.34         8.65 o
   1   6  29          2.26         28.75         7.51 o
   0   0  30          9.18          6.01         5.27 o
   1   0  30          3.44          0.38         3.68 o
   2   0  30          3.48          5.79         3.98 o
   3   0  30          0.00          2.63         4.36 o
  -3   1  30          7.36         18.71         5.91 o
  -2   1  30          7.80          9.15         3.51 o
  -1   1  30         12.30         15.91         6.59 o
   0   1  30          1.00          3.28         3.76 o
   1   1  30         12.23         12.34         4.07 o
   2   1  30          7.82         17.63         7.21 o
   3   1  30          7.29         21.02         8.18 o
  -3   2  30          1.10          3.13         4.65 o
  -2   2  30         12.49         11.23         3.97 o
  -1   2  30          8.26         15.64         5.77 o
   0   2  30         18.57         25.73         5.38 o
   1   2  30          8.66         10.48         4.01 o
   2   2  30         12.55         14.28         6.64 o
   3   2  30          1.08         18.56         7.03 o
  -3   3  30          1.41         -2.16         4.80 o
  -2   3  30          0.39          0.36         3.32 o
  -1   3  30         15.33          5.55         4.27 o
   0   3  30          4.30          9.36         4.07 o
   1   3  30         15.33         14.52         7.71 o
   2   3  30          0.41          6.44         5.55 o
   3   3  30          1.36         12.91         6.22 o
  -2   4  30          0.45          6.49         4.02 o
  -1   4  30          3.81         16.35         5.14 o
   0   4  30         29.07         49.48         7.18 o
   1   4  30          3.90          9.35         5.83 o
   2   4  30          0.46         11.30         5.69 o
   3   4  30          1.51         15.09         6.76 o
  -1   5  30          0.67          7.22         3.87 o
   0   5  30         20.43         20.07         5.69 o
   1   5  30          0.68         15.15         6.22 o
   2   5  30          2.98         14.51         6.06 o
  -1   6  30         12.72         21.15         9.80 o
   1   6  30         12.61         24.26         7.53 o
   1   0  31          0.08          5.63         3.98 o
   2   0  31         28.23         35.94         6.68 o
   3   0  31         48.68         55.86         8.32 o
  -3   1  31          6.02         10.69         6.24 o
  -2   1  31         10.31         17.73         5.60 o
  -1   1  31         10.92         15.91         5.13 o
   0   1  31          0.45         10.54         8.08 o
   1   1  31         10.96         10.36         3.79 o
   2   1  31         10.10         13.71         4.45 o
   3   1  31          6.01         11.99         7.14 o
  -3   2  31          7.31         16.70         6.04 o
  -2   2  31          3.95          5.69         3.76 o
  -1   2  31          2.02          4.11         3.97 o
   0   2  31          0.92         -0.22         3.83 o
   1   2  31          1.93          3.45         3.06 o
   2   2  31          3.77         14.22         4.77 o
   3   2  31          7.10         31.98         9.03 o
  -3   3  31          0.23          2.25         8.25 o
  -2   3  31          0.47          0.34         4.04 o
  -1   3  31          2.25          0.31         3.82 o
   0   3  31          1.04          4.25         3.29 o
   1   3  31          2.17          3.13         3.17 o
   2   3  31          0.43         15.07         6.54 o
   3   3  31          0.22          9.54         6.07 o
  -2   4  31          5.37          2.59         7.16 o
  -1   4  31         11.72         31.98         6.69 o
   0   4  31         16.36         29.31        13.07 o
   1   4  31         11.76         19.93         6.90 o
   2   4  31          5.23          9.77         5.69 o
  -1   5  31          0.04          4.73         6.46 o
   0   5  31         16.57         14.66        10.53 o
   1   5  31          0.05          6.12         6.84 o
   0   0  32          1.10          3.13         6.22 o
   1   0  32          4.47          6.90         4.31 o
   2   0  32         37.56         45.87         7.42 o
   3   0  32          0.99          8.77         7.94 o
  -3   1  32         10.37         21.53         9.72 o
  -2   1  32          7.33         12.54         8.03 o
  -1   1  32          0.15         -0.03         3.90 o
   0   1  32         11.98         16.59         6.01 o
   1   1  32          0.14          9.95         4.02 o
   2   1  32          7.21         12.05         4.57 o
  -2   2  32         16.97         20.09         6.45 o
  -1   2  32         18.03         14.49         7.49 o
   0   2  32          2.87          3.84         3.73 o
   1   2  32         17.82         14.97         5.05 o
   2   2  32         17.07         53.66        10.45 o
  -2   3  32          0.31          5.05         8.10 o
  -1   3  32          1.30          6.97         4.82 o
   0   3  32         11.57          9.57         4.16 o
   1   3  32          1.27          3.24         8.20 o
   2   3  32          0.31         19.40         7.88 o
  -1   4  32         21.34         16.69         8.39 o
   0   4  32         10.44         15.01        10.37 o
   1   4  32         21.33         43.25        10.02 o
   1   0  33          2.04          8.78         4.73 o
   2   0  33          0.44          5.68         4.36 o
  -2   1  33         11.43         24.17         9.49 o
  -1   1  33          2.71          4.46         4.59 o
   0   1  33          1.31          5.88         4.32 o
   1   1  33          2.65         11.51         4.59 o
   2   1  33         11.53         17.19         5.11 o
  -1   2  33          6.67          8.51        10.74 o
   0   2  33          4.32          2.80         4.31 o
   1   2  33          6.86         19.00         7.42 o
  -1   3  33          2.79          5.37         7.14 o
   0   3  33          1.19          2.29         4.43 o
   1   3  33          2.75          6.62         4.05 o
   0   4  33          9.04         18.84         8.60 o
   0   0  34          1.49          2.35         5.96 o
   1   0  34          0.00         -0.09         7.93 o
   2   0  34          0.22          4.73         7.11 o
  -1   1  34         18.51         14.91         7.31 o
   0   1  34          3.36          4.00         4.65 o
   1   1  34         18.42         18.03         7.94 o
   2   1  34          4.92         24.10         9.53 o
   0   2  34          6.04          6.95         6.46 o
   1   2  34         10.54         26.92         9.11 o
   0   3  34          0.45         -0.21         6.44 o
   1   3  34          9.91         -0.22         6.54 o
                                                
